# Supplementary material for: A Strand-Specific RNA–Seq Analysis of the Transcriptome of the Typhoid Bacillus Salmonella Typhi
Source: PLoS Genet. 2009 Jul 17;5(7):e1000569. doi: 10.1371/journal.pgen.1000569 (PMC2704369; doi:10.1371/journal.pgen.1000569)
Supplement: Table S1 — Ty2 Annotated genes with at least one sequenced peptide mapped. (0.02 MB XLS) [file pgen.1000569.s007.xls]

Supplementary table 1. Ty2 Annotated genes with 	
at least one sequenced peptide mapped	

Ty2 Locus Tag	Annotation
t0005	conserved hypothetical protein 
t0047	riboflavin biosynthesis protein RibF
t0053	putative nucleoside hydrolase (IUNH
t0081	putative lipoprotein  
t0083	probable secreted protein 
t0088	putative NAD(P)H oxidoreductase 
t0099	probable ATP-dependent helicase HepA
t0111	putative ABC transporter integral
t0122	fructose repressor  gene
t0143	putative LysR-family transcriptional regulator
t0144	conserved hypothetical protein 
t0157	pyruvate dehydrogenase complex repressor
t0158	pyruvate dehydrogenase E1 component
t0159	dihydrolipoamide acetyltransferase component (E2)
t0160	dihydrolipoamide dehydrogenase  gene
t0169	putative transcriptional regulator 
t0173	possible multicopper oxidase precursor
t0205	conserved hypothetical protein 
t0211	conserved hypothetical protein 
t0212	conserved hypothetical protein 
t0236	lysine decarboxylase  gene
t0237	conserved hypothetical protein 
t0241	conserved hypothetical protein 
t0248	putative lipoprotein precursor 
t0250	putative ABC transporter ATP-binding
t0262	putative RNA methyltransferase 
t0264	conserved hypothetical protein 
t0279	putative pyridoxal phosphate biosynthetic
t0285	putative transcriptional regulator 
t0286	putative phophosugar binding protein
t0289	conserved hypothetical protein 
t0292	putative sensor kinase protein
t0294	putative membrane protein 
t0304	putative exported protein 
t0311	putative RNA methyltransferase 
t0312	conserved hypothetical protein 
t0313	putative L-cysteine desulfurase 
t0315	conserved hypothetical protein 
t0318	ferredoxin  gene fdx
t0323	putative thiosulfate sulfurtransferase 
t0324	putative lipoprotein  
t0331	conserved hypothetical protein 
t0332	putative DNA-binding protein 
t0335	putative membrane protein 
t0336	putative lipoprotein  
t0337	putative GTP-binding protein 
t0338	conserved hypothetical protein 
t0363	putative exported protein 
t0364	putative membrane protein 
t0371	putative lipoprotein  gene
t0373	putative membrane protein 
t0377	conserved hypothetical protein 
t0383	putative exported protein 
t0384	hypothetical protein  
t0408	probable N-acetylmuramoyl-L-alanine amidase 
t0411	putative lipoprotein  
t0412	conserved hypothetical protein 
t0413	putative oxidoreductase  gene
t0425	hypothetical protein  
t0430	conserved hypothetical protein 
t0432	putative membrane protein 
t0455	putative aminotransferase  
t0474	conserved hypothetical protein 
t0475	putative 3-ketoacyl-CoA thiolase 
t0479	conserved hypothetical protein 
t0495	putative semialdehyde dehydrogenase 
t0515	putative glutathione-S transferase 
t0517	conserved hypothetical protein 
t0518	conserved hypothetical protein 
t0520	putative sugar phosphotransferase component
t0529	conserved hypothetical protein 
t0530	putative phosphatase  
t0536	NADH dehydrogenase I chain
t0537	NADH dehydrogenase I chain
t0539	NADH dehydrogenase I chain
t0540	NADH dehydrogenase I chain
t0541	NADH dehydrogenase I chain
t0542	NADH dehydrogenase I chain
t0543	NADH dehydrogenase I chain
t0549	putative receptor/regulator protein 
t0564	putative lipopolysaccharide modification protein
t0566	putative lipopolysaccharide biosynthesis protein
t0568	conserved hypothetical protein 
t0569	conserved hypothetical protein 
t0570	conserved hypothetical protein 
t0571	putative transcriptional regulator 
t0578	anaerobic glycerol-3-phosphate dehydrogenase subunit
t0579	anaerobic glycerol-3-phosphate dehydrogenase subunit
t0580	anaerobic glycerol-3-phosphate dehydrogenase subunit
t0605	probable nitrate reductase 
t0618	nitrate/nitrite response regulator protein
t0627	conserved hypothetical protein 
t0642	putative membrane protein 
t0643	conserved hypothetical protein 
t0649	1-phosphofructokinase  gene fruK
t0654	putative transcriptional regulator 
t0660	putative DNA-binding protein 
t0661	putative esterase  gene
t0688	D-lactate dehydrogenase  gene
t0690	putative periplasmic protein 
t0702	conserved hypothetical protein 
t0708	conserved hypothetical protein 
t0720	putative protease  
t0741	putative two-component system response
t0742	putative two-component system sensor
t0773	putative exported protein 
t0779	putative reductase RfbI 
t0782	putative dehydratase RfbH 
t0792	"6-phosphogluconate dehydrogenase, decarboxylating "
t0804	conserved hypothetical protein 
t0815	conserved hypothetical protein 
t0923	putative deaminase  
t0927	conserved hypothetical protein 
t0944	putative lipoprotein  
t0969	conserved hypothetical protein 
t0971	conserved hypothetical protein 
t0972	conserved hypothetical protein 
t0974	conserved hypothetical protein 
t0975	putative hydrolase  gene
t0978	conserved hypothetical protein 
t0989	pyruvate kinase A 
t0991	glucose 6-phosphate dehydrogenase 
t0993	hypothetical protein  colour
t1002	putative cation resistance protein
t1004	putative exported protein 
t1012	putative hydrolase  gene
t1031	conserved hypothetical protein 
t1055	conserved hypothetical protein 
t1057	conserved hypothetical protein 
t1058	putative lipoprotein  
t1064	conserved hypothetical protein 
t1065	putative hydrolase  
t1077	conserved hypothetical protein 
t1092	putative ATP/GTP-binding protein 
t1113	putative virulence protein 
t1114	putative lipoprotein  gene
t1123	putative secreted protein 
t1132	putative lipoprotein  
t1133	putative substrate-binding transport protein
t1137	putative ABC transport ATP-binding
t1141	conserved hypothetical protein 
t1161	conserved hypothetical protein 
t1165	putative outer membrane protein
t1167	putative oxidoreductase  
t1169	glyceraldehyde 3-phosphate dehydrogenase A
t1170	conserved hypothetical protein 
t1175	putative nitroreductase  
t1179	putative exported protein 
t1180	putative MutT-family protein 
t1187	putative exported protein 
t1196	conserved hypothetical protein 
t1202	putative hydrolase  
t1204	conserved hypothetical protein 
t1206	6-phosphofructokinase isozyme  gene
t1207	putative outer membrane protein
t1208	putative outer membrane protein
t1226	conserved hypothetical protein 
t1229	conserved hypothetical protein 
t1234	conserved hypothetical protein 
t1237	conserved hypothetical protein 
t1238	conserved hypothetical protein 
t1239	putative ABC transport ATP-binding
t1240	conserved hypothetical protein 
t1241	putative amintransferase  
t1242	conserved hypothetical protein 
t1246	pyruvate kinase  gene
t1301	conserved hypothetical protein 
t1305	putative TetR-family transcriptional regulator
t1307	putative oxidoreductase  
t1314	conserved hypothetical protein 
t1330	putative oxidoreductase  
t1334	conserved hypothetical protein 
t1337	fumarate hydratase class II
t1343	putative two-component response regulator
t1398	putative exported protein 
t1409	putative regulatory protein 
t1410	putative dethiobiotin synthetase 
t1411	putative voltage gated chloride
t1418	putative dimethyl sulfoxide reductase
t1419	putative dimethyl sulfoxide reductase
t1420	putative dimethyl sulfoxide reductase
t1424	putative secreted protein 
t1432	putative oxidoreductase  
t1449	putative exported protein 
t1461	putative alcohol dehydrogenase 
t1463	hypothetical protein  gene
t1482	alcohol dehydrogenase  gene
t1491	conserved hypothetical protein 
t1496	possible ATP-binding protein 
t1498	putative regulatory protein 
t1499	putative NADP-dependent oxidoreductase 
t1503	putative virulence effector protein
t1504	putative virulence effector protein
t1515	putative benzoate membrane transport
t1516	putative lipoprotein  
t1529	putative glycolate oxidase 
t1531	putative exported protein 
t1536	putative periplasmic amino acid-binding
t1543	conserved hypothetical protein 
t1550	D-lactate dehydrogenase  gene
t1555	conserved hypothetical protein 
t1558	conserved hypothetical protein 
t1565	conserved hypothetical protein 
t1570	hypothetical protein  
t1576	hypothetical protein  
t1580	putative oxidoreductase  
t1584	conserved hypothetical protein 
t1590	putative ATP-binding protein 
t1617	putative regulatory protein 
t1619	putative translation initiaiton factor
t1622	conserved hypothetical protein 
t1625	aconitate hydratase 1 
t1632	putative pseudouridine synthase 
t1633	conserved hypothetical protein 
t1634	conserved hypothetical protein 
t1641	conserved hypothetical protein 
t1642	conserved hypothetical protein 
t1644	putative outer membrane protein
t1648	putative acyl-coA hydrolase 
t1650	conserved hypothetical protein 
t1673	respiratory nitrate reductase 1
t1676	nitrate/nitrite sensor protein NarX
t1675	nitrate/nitrite response regulator protein
t1678	conserved hypothetical protein 
t1682	isocitrate dehydrogenase  gene
t1685	putative MutT-family protein 
t1699	putative regulatory protein 
t1708	putative secreted protein 
t1709	NADH dehydrogenase  gene
t1710	conserved hypothetical protein 
t1711	putative glycosyl hydrolase 
t1713	putative lipoprotein  
t1715	putative protein kinase C
t1718	conserved hypothetical protein 
t1721	putative secreted protein 
t1730	conserved hypothetical protein 
t1731	conserved hypothetical protein 
t1742	putative flagellar basal-body rod
t1745	putative flagellar basal-body rod
t1746	putative flagellar basal-body rod
t1752	conserved hypothetical protein 
t1760	putative sarcosine oxidase 
t1763	putative exported protein 
t1764	conserved hypothetical protein 
t1773	conserved hypothetical protein 
t1783	conserved hypothetical protein 
t1784	conserved hypothetical protein 
t1785	putative 2-hydroxyacid dehydrogenase in
t1789	putative secreted protein 
t1798	putative secreted protein 
t1799	putative transcriptional regulator 
t1810	hypothetical protein  
t1835	hypothetical protein in helD-serT
t1836	putative acylphosphatase  
t1840	conserved hypothetical protein 
t1841	conserved hypothetical protein 
t1842	conserved hypothetical protein 
t1852	conserved hypothetical protein 
t1855	putative lipoprotein  
t1859	conserved hypothetical protein 
t1860	conserved hypothetical protein 
t1874	putative bacteriophage protein 
t1876	putative exported protein 
t1902	putative lipoprotein  
t1920	putative DNA-binding protein 
t1937	conserved hypothetical protein 
t1947	conserved hypothetical protein 
t1955	putative lipoprotein  
t1959	conserved hypothetical protein 
t1961	formate acetyltransferase 1 
t1964	pyruvate formate-lyase 1 activating
t1966	probable transport protein 
t1969	anaerobic dimethyl sulfoxide reductase
t1970	anaerobic dimethyl sulfoxide reductase
t1991	conserved hypothetical ABC transporter
t1992	putative exported protein 
t1993	putative virK protein 
t1994	conserved hypothetical protein 
t2002	putative N-acetylmuramoyl-L-alanine amidase 
t2003	conserved hypothetical protein 
t2004	probable lipoprotein  
t2020	conserved hypothetical protein 
t2022	oxygen-insensitive NADPH nitroreductase 
t2029	conserved hypothetical protein 
t2037	conserved hypothetical protein 
t2040	putative ABC transporter periplasmic
t2042	putative L-asparaginase  gene
t2047	conserved hypothetical protein 
t2050	putative exported protein 
t2068	putative ATP-dependent RNA helicase
t2069	hypothetical tetR-family transcriptional regulator
t2101	possible pectinesterase precursor 
t2102	conserved hypothetical protein 
t2103	conserved hypothetical protein 
t2108	putative molybdenum transport protein
t2115	phosphoglycerate mutase 1 
t2126	putative exported protein 
t2135	cytochrome d ubiquinol oxidase
t2136	cytochrome d ubiquinol oxidase
t2137	succinyl-CoA synthetase alpha chain
t2138	succinyl-CoA synthetase beta chain
t2140	2-oxoglutarate dehydrogenase E1 component
t2141	succinate dehydrogenase iron-sulfur protein
t2142	succinate dehydrogenase flavoprotein subunit
t2143	succinate dehydrogenase hydrophobic membrane
t2144	succinate dehydrogenase cytochrome b556
t2146	citrate synthase  gene
t2163	conserved hypothetical protein 
t2165	conserved hypothetical protein 
t2179	putative esterase/lipase YbfF 
t2180	conserved hypothetical protein 
t2181	flavodoxin 1  gene
t2202	putative monooxygenase  gene
t2205	conserved hypothetical protein 
t2212	probable nucleoside hydrolase 
t2214	conserved hypothetical protein 
t2225	conserved hypothetical protein 
t2226	conserved hypothetical protein 
t2231	conserved hypothetical protein 
t2253	conserved hypothetical protein 
t2265	putative aminotransferase  
t2299	hypothetical araC-family transcriptional regulator
t2347	hypothetical ATP-binding protein 
t2352	putative membrane protein 
t2359	putative membrane protein 
t2365	conserved hypothetical protein 
t2375	conserved hypothetical protein 
t2405	conserved hypothetical protein 
t2406	conserved hypothetical protein 
t2415	putative lipoprotein  gene
t2417	cytochrome o ubiquinol oxidase
t2418	cytochrome o ubiquinol oxidase
t2428	conserved hypothetical protein 
t2448	hypothetical protein  gene
t2449	putative lipoprotein  gene
t2452	conserved hypothetical protein 
t2457	putative membrane protein 
t2461	probable peroxidase  colour
t2471	hypothetical ROK-family protein 
t2473	conserved hypothetical protein 
t2477	conserved hypothetical protein 
t2481	conserved hypothetical protein 
t2544	possible outer membrane adhesin
t2564	hypothetical protein  colour
t2603	conserved hypothetical protein 
t2604	probable hydroxyacylglutathione hydrolase 
t2606	putative methyltransferase  gene
t2607	conserved hypothetical protein 
t2610	hypothetical oxidoreductase  gene
t2617	conserved hypothetical protein 
t2619	putative lipoprotein  
t2620	putative sigma-54 modulation protein
t2635	hypothetical protein  
t2637	conserved hypothetical protein 
t2665	probable major tail tube
t2666	putative bacteriophage major tail
t2692	putative transcriptional regulator 
t2700	conserved hypothetical protein 
t2710	putative transcriptional regulator 
t2716	putative membrane protein 
t2717	conserved hypothetical protein 
t2731	conserved hypothetical protein 
t2744	hydrogenase maturation protein 
t2745	electron transport protein 
t2751	formate hydrogenlyase subunit 5
t2760	hydrogenase isoenzymes formation protein
t2804	hypothetical protein  colour
t2805	hypothetical protein  colour
t2829	conserved hypothetical protein 
t2850	putative 6-pyruvoyl tetrahydrobiopterin synthase
t2852	conserved hypothetical protein 
t2853	enolase  gene eno
t2855	conserved hypothetical protein 
t2872	conserved hypothetical protein 
t2873	putative RNA pseudouridylate synthase
t2876	conserved hypothetical protein 
t2877	conserved hypothetical protein 
t2878	putative serine transporter 
t2888	conserved hypothetical protein 
t2891	possible lipoprotein  
t2892	possible aminotransferase  
t2893	conserved hypothetical protein 
t2917	possible oxidoreductase  
t2925	conserved hypothetical protein 
t2933	conserved hypothetical protein 
t2938	probable fimbrial chaperone protein
t2941	conserved hypothetical protein 
t2956	possible lipoprotein  
t2963	flavodoxin II  gene
t2965	conserved hypothetical protein 
t2966	conserved hypothetical protein 
t2974	possible monooxygenase  
t2977	conserved hypothetical protein 
t2978	conserved hypothetical protein 
t2983	conserved hypothetical protein 
t2987	"fructose 1,6-bisphosphate aldolase "
t2988	phosphoglycerate kinase  gene
t2997	conserved hypothetical protein 
t3006	conserved hypothetical protein 
t3008	conserved hypothetical protein 
t3009	conserved hypothetical protein 
t3012	conserved hypothetical protein 
t3014	conserved hypothetical protein 
t3015	conserved hypothetical protein 
t3016	possible oxygen-independent coproporphyrinogen III
t3020	conserved hypothetical protein 
t3021	conserved hypothetical protein 
t3022	conserved hypothetical protein 
t3024	conserved hypothetical protein 
t3052	conserved hypothetical protein 
t3059	hypothetical protein  
t3068	hydrogenase-2 large subunit 
t3083	probable AraC-family trancriptional regulatory
t3084	probable alcohol dehydrogenase 
t3087	conserved hypothetical protein 
t3089	putative exported protein 
t3097	possible exported protein 
t3101	conserved hypothetical protein 
t3103	conserved hypothetical protein 
t3104	conserved hypothetical protein 
t3106	conserved hypothetical protein 
t3108	possible lipoprotein  
t3109	conserved hypothetical protein 
t3116	conserved hypothetical protein 
t3128	possible glycoprotease  
t3134	conserved hypothetical protein 
t3135	conserved hypothetical protein 
t3140	conserved hypothetical protein 
t3143	possible oxidoreductase  
t3149	conserved hypothetical protein 
t3153	conserved hypothetical protein 
t3155	possible LysR-family transcriptional regulator
t3161	probable formate acetyltransferase 
t3183	conserved hypothetical protein 
t3184	possible exported protein 
t3187	possible lipoprotein  
t3199	conserved hypothetical protein 
t3206	conserved hypothetical protein 
t3215	conserved hypothetical protein 
t3218	probable GTP-binding protein 
t3225	conserved hypothetical protein 
t3226	possible anti-sigma factor antagonist
t3227	possible exported protein 
t3230	"possible ABC-transport protein, ATP-binding"
t3233	conserved hypothetical protein 
t3235	conserved hypothetical protein 
t3236	"probable ABC transport protein,"
t3238	probable sigma(54) modulation protein
t3240	conserved hypothetical protein 
t3244	conserved hypothetical protein 
t3252	conserved hypothetical protein 
t3253	possible kinase  
t3263	conserved hypothetical protein 
t3272	possible transcriptional regulator 
t3273	possible GntR-family transcriptional regulator
t3274	malate dehydrogenase  gene
t3276	conserved hypothetical protein 
t3286	conserved hypothetical protein 
t3291	possible oxidoreductase  gene
t3292	conserved hypothetical protein 
t3319	conserved hypothetical protein 
t3321	putative deoxyribonuclease  gene
t3326	conserved hypothetical protein 
t3330	putative hydrolase  gene
t3341	conserved hypothetical protein 
t3351	putative lipoprotein  gene
t3370	conserved hypothetical protein 
t3382	putative ATP-dependent RNA helicase
yifB	"(pseudogene)""   STY3657"
t3408	hypothetical protein  
t3412	possible lipoprotein  
t3413	possible lipoprotein  
t3414	hypothetical protein  
t3415	hypothetical protein  
t3418	putative capsid scaffolding protein
t3438	probable major tail sheath
t3439	probable major tail tube
t3448	conserved hypothetical protein 
t3457	transcriptional regulatory protein 
t3460	conserved hypothetical protein 
t3499	possible pyridine nucleotide-disulphide oxidoreductase
t3505	phosphoenolpyruvate carboxylase  gene
t3506	putative membrane protein 
t3508	putative transaldolase  gene
t3515	hypothetical protein  
t3530	conserved hypothetical protein 
t3533	putative glycerol metabolic protein
t3536	conserved hypothetical protein 
t3537	triosephosphate isomerase  gene
t3540	putative aldolase  gene
t3541	"putative ABC transport protein,"
t3545	putative regulatory protein 
t3557	6-phosphofructokinase  gene pfkA
t3563	conserved hypothetical protein 
t3583	"(pos:3683776..3683778,aa:Sec)  product ""formate"
t3584	formate dehydrogenase-O beta subunit
t3585	formate dehydrogenase-O gamma subunit
t3586	FdhE protein  gene
t3593	conserved hypothetical protein 
t3596	putative DeoR-family transcriptional regulator
t3618	conserved hypothetical protein 
t3624	conserved hypothetical protein 
t3625	conserved hypothetical protein 
t3673	conserved hypothetical protein 
t3678	putative membrane protein 
t3688	conserved hypothetical protein 
t3707	putative ATP/GTP-binding protein 
t3735	putative IIB component of
t3750	putative transferase  
t3751	conserved hypothetical protein 
t3764	putative DNA-binding protein 
t3783	conserved hypothetical protein 
t3786	putative TetR-family transcriptional regulator
t3814	conserved hypothetical protein 
t3816	putative secreted protein 
t3819	glycerol-3-phosphate dehydrogenase  gene
t3824	putative RNA methyltransferase 
t3825	putative L-lactate dehydrogenase 
t3826	putative L-lactate dehydrogenase operon
t3830	conserved hypothetical protein 
t3835	putative glutathione transferase 
t3846	"(VPT)""  gene yiaO"
t3867	conserved hypothetical protein 
t3868	putative acetyltransferase  
t3869	putative exported protein 
t3874	putative outer membrane protein
t3882	putative lacI-family transcriptional regulator
t3883	hypothetical protein  
t3893	putative membrane protein 
t3897	conserved hypothetical protein 
t3900	probable endoglucanase precursor 
yhjL	"protein subunit C (pseudogene)"""
t3904	putative zinc-protease precursor 
t3919	conserved hypothetical protein 
t3923	conserved hypothetical protein 
t3927	putative low-affinity inorganic phosphate
t3928	putative exported protein 
t3942	putative lipoprotein  
t3944	conserved hypothetical protein 
t3948	putative membrane protein 
t3949	putative membrane protein 
t3950	conserved hypothetical protein 
livJ	"(pseudogene)""   STY4244"
t3976	putative oxidoreductase  
t3987	aerobic glycerol-3-phosphate dehydrogenase 
t3989	putative membrane protein 
t3990	glycerol-3-phosphate regulon repressor 
t3995	conserved hypothetical protein 
t3997	putative biotin biosynthesis protein
t4002	putative transcription accessory protein
t4010	putative hydrolase  gene
t4012	putative NUDIX hydrolase 
t4029	putative nitrite transporter 
t4046	probable ABC transporter ATP-binding
t4049	conserved hypothetical protein 
t4051	conserved hypothetical protein 
t4053	conserved hypothetical protein 
t4055	conserved hypothetical protein 
t4093	putative Zn(II)-responsive regulator 
t4104	conserved hypothetical protein 
t4105	putative transferase  gene
t4119	conserved hypothetical protein 
t4120	putative pseudouridine synthase 
t4127	glucose-6-phosphate isomerase  gene
t4146	conserved hypothetical protein 
t4148	putative exported protein 
t4149	conserved hypothetical protein 
t4151	quinone oxidoreductase  gene
t4156	conserved hypothetical protein 
t4157	conserved hypothetical protein 
t4164	putative type-I secretion protein
t4186	cytochrome c-type biogenesis protein
t4196	conserved hypothetical protein 
t4223	conserved hypothetical protein 
t4224	putative acetyltransferase  
t4290	hypothetical protein  colour
t4300	probable major tail tube
t4301	probable major tail sheath
t4319	putative major capsid protein
t4320	putative capsid protein 
t4323	hypothetical protein  
t4325	hypothetical protein  
t4331	hypothetical protein  
t4332	hypothetical protein  
t4343	conserved hypothetical protein 
t4357	probable phage integrase 
t4358	hypothetical protein  colour
t4359	conserved hypothetical protein 
t4373	putative transcriptional regulator 
t4383	putative membrane protein 
t4394	"fumarate reductase, iron-sulfur protein"
t4395	"fumarate reductase, flavoprotein subunit"
t4401	putative membrane protein 
t4406	conserved hypothetical protein 
t4408	conserved hypothetical protein 
t4413	"HflX protein, putative GTP-binding"
t4418	conserved hypothetical protein 
t4430	putative exported protein 
t4432	probable transcriptional regulator 
t4448	probable FkbP-type peptidyl-prolyl cis-trans
t4458	putative exported protein 
t4463	putative exported protein 
t4465	conserved hypothetical protein 
t4471	conserved hypothetical protein 
t4472	putative PmbA protein 
t4473	soluble cytochrome b562 
t4475	hypothetical protein  
t4479	hypothetical protein  
t4480	hypothetical protein  
t4481	hypothetical protein  
t4482	putative BglB-family transcriptional antiterminator
t4493	conserved hypothetical protein 
t4502	conserved hypothetical protein 
t4504	conserved hypothetical protein 
t4507	putative exported protein 
t4521	hypothetical protein  
t4549	conserved hypothetical protein 
t4550	conserved hypothetical protein 
t4557	probable tryptophanyl-tRNA synthetase 
t4559	conserved hypothetical protein 
t4562	probable isoaspartyl dipeptidase 
t4580	conserved hypothetical protein 
t4599	conserved hypothetical protein 
t4620	conserved hypothetical ABC transporter
t4622	probable trp operon repressor
t4624	probable phosphoglycerate mutase 2
t4626	conserved hypothetical protein 
t4639	putative RNA methyltransferase 
