# Supplementary material for: A Strand-Specific RNA–Seq Analysis of the Transcriptome of the Typhoid Bacillus Salmonella Typhi
Source: PLoS Genet. 2009 Jul 17;5(7):e1000569. doi: 10.1371/journal.pgen.1000569 (PMC2704369; doi:10.1371/journal.pgen.1000569)
Supplement: Table S2 — Depth coverage of known non-coding RNAs and novel RUFs for each experiment. (0.14 MB XLS) [file pgen.1000569.s008.xls]

## Sheet: suppl_table2.txt
Supplementary table 2. Depth coverage of known non-coding RNAs and novel RUFs for each experiment
Derivation	Start	Stop	Strand	Annotation	Genomic context	WT1	WT2	WT3	Arithmetic mean	Rho independent Terminator(CM)	Rho independent Terminator(TransTermHP)	Conserved in Salmonella	Conserved in other bacterial species	References
IlluminaTranscriptome	1	189	+	RUF_100	5' Cis-reg	33.72	54.98	132.54	73.75	NA	NA	18	29
ISDerivedRUF	1	189	+	RUF_100.1	5' Cis-reg	33.72	54.98	132.54	73.75	NA	NA	18	29
Rfam	191	311	+	Thr_leader	Cis-reg	5.57	0.4	6.68	4.22	0.000156	NA	18	86	[95]
ISDerivedRUF	5014	5123	+	RUF_107c.105	sRNA	0.54	0.05	0.25	0.28	NA	NA	24	47
ISDerivedRUF	81537	81427	-	RUF_107c.114	sRNA	0	0	0	0	NA	NA	24	47
ISDerivedRUF	95014	95134	+	RUF_175c.63	5' Cis-reg	0	0	1.05	0.35	NA	NA	27	144
ISDerivedRUF	101223	101116	-	RUF_107c.1	sRNA	0.22	0.78	0	0.33	NA	NA	24	47
ISDerivedRUF	109116	109017	-	RUF_107c.2	sRNA	0	0.05	0.66	0.24	NA	NA	24	47
ISDerivedRUF	119481	119385	-	RUF_107c.3	sRNA	0.25	0	0.97	0.41	NA	NA	24	47
Rfam	128207	128108	-	TPP	Cis-reg	0.04	0.74	1.13	0.64	NA	NA	19	772	[89,90,91,92,93,94]
Rfam	129980	130218	+	SgrS	sRNA	4.48	0.28	0.67	1.81	0.3	NA	20	31	[74,75,76]
Rfam	135332	135184	-	Leu_leader	Cis-reg	1.13	0.32	0	0.48	NA	NA	19	58	[36]
ISDerivedRUF	139563	139451	-	RUF_107c.6	sRNA	0	0	0	0	NA	NA	24	47
ISDerivedRUF	152481	152561	+	RUF_341c.3	sRNA	6.78	12.57	8.45	9.27	NA	NA	22	109
ISDerivedRUF	209243	209353	+	RUF_107c.11	sRNA	1.02	0.1	0.51	0.54	NA	NA	24	47
ISDerivedRUF	227845	227966	+	RUF_107c.19	sRNA	0	0	0.84	0.28	NA	NA	24	47
ISDerivedRUF	232178	232065	-	RUF_107c.20	sRNA	0.79	0	0	0.26	NA	NA	24	47
ISDerivedRUF	234213	234106	-	RUF_107c.21	sRNA	0.74	0.71	0.08	0.51	NA	NA	24	47
ISDerivedRUF	237612	237505	-	RUF_107c.22	sRNA	0.3	0.27	0.22	0.26	NA	NA	24	47
ISDerivedRUF	244215	244323	+	RUF_107c.25	sRNA	0	1.19	1.07	0.75	NA	NA	24	47
ISDerivedRUF	249932	249818	-	RUF_107c.29	sRNA	1.9	6.56	13.75	7.4	NA	NA	24	47
ISDerivedRUF	250821	250945	+	RUF_175c.21	5' Cis-reg	3.75	1.49	0.56	1.93	NA	NA	27	144
Rfam	251051	251144	+	t44	sRNA	80.8	1155.27	15.5	417.19	NA	NA	18	138	[133]
ISDerivedRUF	252034	251911	-	RUF_175c.22	5' Cis-reg	0	0.19	0	0.06	NA	76	27	144
ISDerivedRUF	256173	256051	-	RUF_175c.23	5' Cis-reg	0	0.36	0	0.12	NA	NA	27	144
HFQBinding	270919	271066	+	STnc490k	sRNA	0	0	0	0	NA	NA	15	40	[71]
ISDerivedRUF	277526	277635	+	RUF_107c.32	sRNA	0	0.07	0.43	0.17	NA	NA	24	47
HFQBinding	280686	280538	-	STnc490k	sRNA	0	0	1.83	0.61	NA	NA	15	40	[71]
Rfam	291750	291857	+	PK-G12rRNA	sRNA	0	0	0	0	NA	NA	0	0	[141,142,143]
Rfam	292474	292589	+	5S_rRNA	sRNA	0	0	0	0	8.69e-05	100	11	1315	[1,2,3]
Rfam	315098	315309	+	rncO	Cis-reg	1.42	4.27	1.03	2.24	NA	NA	19	58	[118]
ISDerivedRUF	318796	318688	-	RUF_107c.41	sRNA	0.07	0	0	0.02	NA	NA	24	47
Rfam	332914	333061	+	GlmY_tke1	sRNA	62.8	673.15	14.98	250.31	0.0368	100	18	56	[28,29,30]
ISDerivedRUF	357149	357251	+	RUF_107c.54	sRNA	1.96	1.9	1.84	1.9	NA	NA	24	47
ISDerivedRUF	360185	360064	-	RUF_175c.42	5' Cis-reg	1.42	0.37	0.41	0.73	NA	NA	27	144
Rfam	365695	365400	-	ryfA	sRNA	0.18	0.53	0.44	0.38	NA	NA	18	31	[123,124]
Rfam	384343	384434	+	sroE	sRNA	2.56	4.74	0.4	2.57	NA	NA	18	30	[132]
IlluminaTranscriptome	417501	417252	-	RUF_103c	3' Cis-reg	18.42	8.41	56.79	27.87	NA	NA	4	0
ISDerivedRUF	417501	417252	-	RUF_103c.1	3' Cis-reg	18.42	8.41	56.79	27.87	NA	NA	4	0
IlluminaTranscriptome	447517	447787	+	RUF_105	sRNA	40.88	42.1	123.37	68.78	0.244	100	18	30
ISDerivedRUF	447531	447708	+	RUF_105.1	sRNA	65.6	73.4	206.99	115.33	NA	NA	18	30
HFQBinding	447726	447819	+	STnc250	sRNA	11.2	2.02	26.91	13.38	0.244	NA	18	0	[65,66]
HFQBinding	464568	464716	+	STnc490k	sRNA	0.17	0.5	0.21	0.29	NA	NA	15	40	[71]
ISDerivedRUF	486963	486861	-	RUF_107c.103	sRNA	0.19	0.1	0.64	0.31	NA	NA	24	47
ISDerivedRUF	491872	491980	+	RUF_107c.104	sRNA	0	1.65	0	0.55	NA	NA	24	47
ISDerivedRUF	511807	511700	-	RUF_107c.106	sRNA	0	0.24	0	0.08	NA	NA	24	47
IlluminaTranscriptome	526232	526043	-	RUF_107c	sRNA	79.98	17.42	134.14	77.18	NA	NA	24	47
ISDerivedRUF	526232	526122	-	RUF_107c.107	sRNA	135.51	29.22	226.98	130.57	NA	NA	24	47
HFQBinding	528129	528277	+	STnc490k	sRNA	0	0	0	0	NA	NA	15	40	[71]
ISDerivedRUF	530324	530408	+	RUF_175c.59	5' Cis-reg	0.2	0	0.35	0.18	NA	NA	27	144
ISDerivedRUF	531065	531186	+	RUF_175c.60	5' Cis-reg	1.87	0.58	1.12	1.19	NA	100	27	144
ISDerivedRUF	585236	585337	+	RUF_107c.108	sRNA	0.34	0.63	0.53	0.5	NA	NA	24	47
ISDerivedRUF	598213	598328	+	RUF_107c.109	sRNA	0.61	0.21	0.17	0.33	NA	NA	24	47
ISDerivedRUF	605698	605801	+	RUF_107c.110	sRNA	0.13	0.06	0	0.06	NA	NA	24	47
HFQBinding	652339	652789	+	isrH-1	sRNA	0	0.36	0.13	0.16	NA	NA	18	0	[101,102]
HFQBinding	652510	652789	+	isrH-2	sRNA	0	0.22	0.22	0.15	NA	NA	18	0	[101,102]
HFQBinding	652510	652789	+	isrH	sRNA	0	0.22	0.22	0.15	NA	NA	18	0	[101,102]
ISDerivedRUF	652676	652756	+	RUF_341c.16	sRNA	0	0.14	0.17	0.1	NA	100	22	109
ISDerivedRUF	663372	663264	-	RUF_107c.111	sRNA	0.76	3.04	0.83	1.54	NA	NA	24	47
ISDerivedRUF	670425	670507	+	RUF_341c.17	sRNA	0.78	0.7	0.36	0.61	NA	NA	22	109
HFQBinding	673377	673525	+	STnc490k	sRNA	0	0	0	0	NA	NA	15	40	[71]
ISDerivedRUF	677113	677005	-	RUF_107c.112	sRNA	0.5	0.29	0.9	0.56	NA	NA	24	47
Rfam	680850	680757	-	MicF	sRNA	4.15	0.36	0.42	1.64	NA	NA	20	32	[44]
ISDerivedRUF	692990	692867	-	RUF_175c.61	5' Cis-reg	0	0	0.79	0.26	NA	NA	27	144
HFQBinding	703029	702748	-	isrG	sRNA	0	0.09	0.21	0.1	NA	NA	15	0	[99,100]
ISDerivedRUF	723906	724007	+	RUF_107c.113	sRNA	0.24	0.19	0.11	0.18	0.421	100	24	47
IlluminaTranscriptome	750299	750449	+	RUF_111	sRNA	65.25	252.32	26.15	114.57	NA	NA	18	29
ISDerivedRUF	750299	750449	+	RUF_111.1	sRNA	65.25	252.32	26.15	114.57	NA	NA	18	29
Rfam	796380	796476	+	TPP	Cis-reg	0.8	0.9	0	0.57	NA	NA	19	772	[89,90,91,92,93,94]
Rfam	806335	806251	-	CyaR_RyeE	sRNA	4.88	0.65	0	1.84	NA	NA	19	57	[16,17]
Rfam	832102	831957	-	QUAD	sRNA	0	0.16	0.21	0.12	NA	88	18	28	[48]
IlluminaTranscriptome	879438	879534	+	RUF_115	sRNA	13.66	237.5	5.23	85.46	NA	79	6	0
ISDerivedRUF	879438	879534	+	RUF_115.1	sRNA	13.66	237.5	5.23	85.46	NA	79	6	0
ISDerivedRUF	896640	896523	-	RUF_107c.115	sRNA	0.03	1.85	0.95	0.94	NA	NA	24	47
Rfam	897703	897580	-	His_leader	Cis-reg	0.85	1.12	0.24	0.74	NA	NA	19	113	[34]
ISDerivedRUF	926317	926432	+	RUF_175c.62	5' Cis-reg	0	0	1.34	0.45	NA	NA	27	144
IlluminaTranscriptome	932965	933267	+	RUF_117	3' Cis-reg	5.1	3.79	2.82	3.9	NA	NA	19	1
ISDerivedRUF	932965	933267	+	RUF_117.1	3' Cis-reg	5.1	3.79	2.82	3.9	NA	NA	19	1
Rfam	933281	933456	+	Cobalamin	Cis-reg	0	0.39	0	0.13	NA	NA	19	588	[9,10,11]
IlluminaTranscriptome	975783	975648	-	RUF_118c	sRNA	103.85	109.08	87.81	100.25	NA	NA	1	71
ISDerivedRUF	975783	975648	-	RUF_118c.1	sRNA	103.85	109.08	87.81	100.25	NA	NA	1	71
HFQBinding	985704	985610	-	rseX	sRNA	3.54	6.18	0	3.24	NA	NA	19	0	[120,121]
Rfam	994134	994217	+	DsrA	sRNA	1.35	1.36	1.47	1.39	NA	NA	17	27	[20,21,22]
IlluminaTranscriptome	1007471	1007596	+	RUF_121	sRNA	10.03	182.98	24.4	72.47	NA	NA	19	0
ISDerivedRUF	1007471	1007596	+	RUF_121.1	sRNA	10.03	182.98	24.4	72.47	NA	NA	19	0
IlluminaTranscriptome	1046823	1046862	+	RUF_125	sRNA	162.07	885.15	1080.4	709.21	NA	NA	18	0
ISDerivedRUF	1046823	1046862	+	RUF_125.1	sRNA	162.07	885.15	1080.4	709.21	NA	NA	18	0
ISDerivedRUF	1060576	1060698	+	RUF_175c.1	5' Cis-reg	0	0	0.49	0.16	NA	NA	27	144
ISDerivedRUF	1066530	1066422	-	RUF_175c.2	5' Cis-reg	0.09	0.15	0	0.08	NA	NA	27	144
ISDerivedRUF	1086963	1086839	-	RUF_175c.3	5' Cis-reg	1	0	0.58	0.53	NA	NA	27	144
Rfam	1092692	1092791	+	RyeB	sRNA	13.78	7.22	166.99	62.66	NA	NA	18	74	[56]
Rfam	1092807	1092651	-	SraC_RyeA	sRNA	0.49	0.31	0.79	0.53	NA	NA	18	73	[81,82]
Rfam	1127595	1127473	-	yybP-ykoY	Cis-reg	0.03	1.37	0	0.47	NA	NA	18	313	[139,140]
Rfam	1144268	1144356	+	sroD	sRNA	0.49	1.01	4.37	1.96	0.337	NA	18	29	[131]
ISDerivedRUF	1181921	1182043	+	RUF_175c.4	5' Cis-reg	1.3	2.09	1.82	1.74	NA	NA	27	144
HFQBinding	1189168	1189316	+	STnc490k	sRNA	0.67	0.67	0	0.45	NA	NA	15	40	[71]
HFQBinding	1190112	1189846	-	STnc150	sRNA	0	0	0.4	0.13	NA	NA	19	0	[63,64]
HFQBinding	1212955	1212905	-	isrD	sRNA	0	0.69	0	0.23	NA	NA	17	0	[97,98]
ISDerivedRUF	1216306	1216232	-	RUF_341c.1	sRNA	0	0	0	0	NA	NA	22	109
ISDerivedRUF	1216336	1216457	+	RUF_175c.5	5' Cis-reg	0.05	0	0	0.02	NA	NA	27	144
Rfam	1220113	1220046	-	RyhB	sRNA	0.97	0	0	0.32	NA	NA	18	86	[57,58,59]
HFQBinding	1220604	1220752	+	STnc490k	sRNA	0	0	0	0	NA	NA	15	40	[71]
ISDerivedRUF	1229720	1229615	-	RUF_107c.4	sRNA	0.46	0.59	0	0.35	NA	NA	24	47
ISDerivedRUF	1236462	1236543	+	RUF_341c.2	sRNA	2.64	1.74	1.65	2.01	NA	NA	22	109
ISDerivedRUF	1236509	1236390	-	RUF_175c.6	5' Cis-reg	0	0.37	0.37	0.25	NA	NA	27	144
HFQBinding	1264979	1265127	+	STnc490k	sRNA	0.67	0	0	0.22	NA	NA	15	40	[71]
Rfam	1282880	1283221	+	LR-PK1	Cis-reg	92.05	698.74	160.82	317.2	NA	NA	10	145	[144]
ISDerivedRUF	1298589	1298691	+	RUF_107c.5	sRNA	5.32	5	12.67	7.66	NA	NA	24	47
Rfam	1299620	1299513	-	RprA	sRNA	4.74	5.42	1.39	3.85	NA	NA	17	56	[51,52]
Rfam	1305163	1305097	-	rydB	sRNA	0.2	0.31	0	0.17	NA	NA	18	27	[122]
IlluminaTranscriptome	1375288	1375243	-	RUF_140c	5' Cis-reg	119.09	1097.91	81.59	432.86	NA	NA	19	0
ISDerivedRUF	1375288	1375243	-	RUF_140c.1	5' Cis-reg	119.09	1097.91	81.59	432.86	NA	NA	19	0
ISDerivedRUF	1446388	1446511	+	RUF_175c.7	5' Cis-reg	0	0	0	0	NA	NA	27	144
HFQBinding	1450411	1450559	+	STnc490k	sRNA	0.11	0	0	0.04	NA	NA	15	40	[71]
HFQBinding	1482097	1482247	+	STnc570	sRNA	28.36	0.74	1.78	10.29	NA	NA	NA	NA	[71]
HFQBinding	1482115	1482334	+	STnc560	sRNA	19.46	0.55	1.22	7.08	NA	NA	18	29	[73]
IlluminaTranscriptome	1482145	1482226	+	RUF_146	sRNA	52.22	1.35	3.28	18.95	NA	100	18	30
ISDerivedRUF	1482145	1482226	+	RUF_146.1	sRNA	52.22	1.35	3.28	18.95	NA	100	18	30
IlluminaTranscriptome	1482424	1482289	-	RUF_147c	sRNA	15.79	60.33	3.47	26.53	NA	NA	24	62
ISDerivedRUF	1482424	1482289	-	RUF_147c.1	sRNA	15.79	60.33	3.47	26.53	NA	NA	24	62
IlluminaTranscriptome	1512962	1513010	+	RUF_151	sRNA	8.32	75.75	7.01	30.36	NA	NA	6	17
ISDerivedRUF	1512962	1513010	+	RUF_151.1	sRNA	8.32	75.75	7.01	30.36	NA	NA	6	17
ISDerivedRUF	1566514	1566390	-	RUF_175c.8	5' Cis-reg	0	0	0	0	NA	NA	27	144
Rfam	1597161	1597226	+	RydC	sRNA	0.19	1.01	1.36	0.85	NA	NA	17	26	[55]
HFQBinding	1613910	1613762	-	STnc490k	sRNA	0	0	0	0	NA	NA	15	40	[71]
Rfam	1614016	1613895	-	MicC	sRNA	3.28	1.43	0.34	1.68	NA	NA	18	31	[42,43]
ISDerivedRUF	1615277	1615400	+	RUF_175c.9	5' Cis-reg	0.3	0.03	0.14	0.16	NA	NA	27	144
Rfam	1620477	1620403	-	C0343	sRNA	0.49	0	0.42	0.3	NA	NA	19	29	[8]
HFQBinding	1646853	1647001	+	STnc490k	sRNA	0	0.67	0	0.22	NA	NA	15	40	[71]
ISDerivedRUF	1685130	1685013	-	RUF_175c.10	5' Cis-reg	0.1	0	0	0.03	NA	NA	27	144
Rfam	1693907	1694002	+	Trp_leader	Cis-reg	0.07	0.69	0.16	0.31	NA	NA	19	80	[96]
ISDerivedRUF	1722300	1722385	+	RUF_341c.4	sRNA	0.74	0.53	0.04	0.44	NA	NA	22	109
ISDerivedRUF	1722347	1722224	-	RUF_175c.11	5' Cis-reg	0	0.14	0.43	0.19	NA	NA	27	144
Rfam	1728063	1728204	+	RtT	Cis-reg	7.68	7.21	3.58	6.16	NA	NA	24	60	[53]
Rfam	1728244	1728384	+	RtT	Cis-reg	7.34	1.14	0.39	2.96	NA	NA	24	60	[53]
Rfam	1728435	1728566	+	RtT	Cis-reg	1.76	0.64	2.1	1.5	NA	NA	24	60	[53]
HFQBinding	1746016	1745868	-	STnc490k	sRNA	0	0	0	0	NA	NA	15	40	[71]
Rfam	1796444	1796277	-	SraB	sRNA	1.47	9.24	0.23	3.65	NA	NA	18	23	[80]
ISDerivedRUF	1797124	1797013	-	RUF_107c.7	sRNA	0.17	0.45	0.13	0.25	NA	NA	24	47
Rfam	1798276	1798613	+	rne5	Cis-reg	5.03	4.05	1.87	3.65	NA	NA	18	61	[119]
HFQBinding	1802738	1802590	-	STnc490k	sRNA	0.67	0	0	0.22	NA	NA	15	40	[71]
ISDerivedRUF	1814376	1814278	-	RUF_107c.8	sRNA	0	0.15	0.67	0.27	NA	NA	24	47
IlluminaTranscriptome	1849367	1849205	-	RUF_21	3' Cis-reg	24.17	0.22	350.62	125	NA	NA	15	0
ISDerivedRUF	1849367	1849205	-	RUF_21.1	3' Cis-reg	24.17	0.22	350.62	125	NA	NA	15	0
HFQBinding	1854565	1854281	-	STnc500	sRNA	0.57	0.34	0.49	0.47	NA	NA	15	0	[72]
ISDerivedRUF	1878511	1878383	-	RUF_107c.9	sRNA	0.3	0.34	1.22	0.62	NA	NA	24	47
HFQBinding	1892912	1892814	-	isrI	sRNA	0	0.29	0.82	0.37	NA	NA	23	0	[103,104]
HFQBinding	1895625	1895477	-	STnc490k	sRNA	0	0	0	0	NA	NA	15	40	[71]
HFQBinding	1898837	1898689	-	STnc490k	sRNA	0	0	0	0	NA	NA	15	40	[71]
IlluminaTranscriptome	1909619	1909754	+	RUF_163	5' Cis-reg	431.53	4502.98	527.71	1820.74	NA	NA	18	56
ISDerivedRUF	1909619	1909754	+	RUF_163.1	5' Cis-reg	431.53	4502.98	527.71	1820.74	NA	NA	18	56
IlluminaTranscriptome	1914203	1914137	-	RUF_165c	5' Cis-reg	62.75	1743.6	3.48	603.28	NA	NA	18	49
ISDerivedRUF	1914203	1914137	-	RUF_165c.1	5' Cis-reg	62.75	1743.6	3.48	603.28	NA	NA	18	49
IlluminaTranscriptome	1979573	1979690	+	RUF_166	5' Cis-reg	284.02	2851.54	265.84	1133.8	NA	NA	20	59
ISDerivedRUF	1979573	1979690	+	RUF_166.1	5' Cis-reg	284.02	2851.54	265.84	1133.8	NA	NA	20	59
ISDerivedRUF	1985884	1985793	-	RUF_107c.10	sRNA	0.19	0.25	0.15	0.2	NA	100	24	47
IlluminaTranscriptome	2011998	2012142	+	RUF_167	sRNA	13.67	589.52	5.55	202.91	NA	NA	18	29
ISDerivedRUF	2011998	2012142	+	RUF_167.1	sRNA	13.67	589.52	5.55	202.91	NA	NA	18	29
IlluminaTranscriptome	2034068	2033798	-	RUF_168c	5' Cis-reg	30.32	133.8	59.94	74.69	NA	NA	18	30
ISDerivedRUF	2034068	2033798	-	RUF_168c.1	5' Cis-reg	30.32	133.8	59.94	74.69	NA	NA	18	30
Rfam	2084035	2084113	+	RybB	sRNA	6.91	1.78	3.56	4.08	NA	NA	18	54	[54]
IlluminaTranscriptome	2084072	2083929	-	RUF_172c	3' Cis-reg	6.91	1.78	3.56	4.08	NA	NA	18	55
ISDerivedRUF	2084072	2083929	-	RUF_172c.1	3' Cis-reg	3.24	0.28	0	1.17	NA	NA	18	55
HFQBinding	2117185	2117037	-	STnc490k	sRNA	0	0	0	0	NA	NA	15	40	[71]
ISDerivedRUF	2119910	2119800	-	RUF_175c.12	5' Cis-reg	0	0.38	0.18	0.19	NA	NA	27	144
ISDerivedRUF	2130321	2130211	-	RUF_107c.12	sRNA	0	0	0	0	NA	NA	24	47
Rfam	2146005	2145861	-	MOCO_RNA_motif	Cis-reg	4.19	1.12	2.23	2.51	NA	NA	18	176	[37,38]
ISDerivedRUF	2180226	2180122	-	RUF_107c.13	sRNA	0	0	0.27	0.09	NA	NA	24	47
ISDerivedRUF	2187049	2186940	-	RUF_107c.14	sRNA	0	0.36	0	0.12	NA	NA	24	47
ISDerivedRUF	2193776	2193899	+	RUF_175c.13	5' Cis-reg	0.05	0.21	0.24	0.17	NA	NA	27	144
ISDerivedRUF	2204673	2204754	+	RUF_341c.5	sRNA	81.32	111.08	130.86	107.75	NA	NA	22	109
ISDerivedRUF	2204720	2204596	-	RUF_175c.14	5' Cis-reg	62.53	36.47	46.28	48.43	NA	NA	27	144
ISDerivedRUF	2204829	2204950	+	RUF_175c.15	5' Cis-reg	1.95	4.52	5.09	3.85	NA	NA	27	144
IlluminaTranscriptome	2204890	2204563	-	RUF_175c	5' Cis-reg	0.95	0.41	2.74	1.37	NA	NA	27	144
ISDerivedRUF	2204981	2205089	+	RUF_107c.15	sRNA	0	0.44	0	0.15	NA	NA	24	47
IlluminaTranscriptome	2208547	2208319	-	RUF_176c	5' Cis-reg	92.22	85.31	371.53	183.02	NA	NA	17	57
ISDerivedRUF	2208547	2208270	-	RUF_176c.1	5' Cis-reg	79.93	69.9	172.91	107.58	NA	NA	17	57
IlluminaTranscriptome	2208716	2209067	+	RUF_177	5' Cis-reg	247.41	967.56	2734.25	1316.41	NA	NA	19	29
ISDerivedRUF	2208716	2209067	+	RUF_177.1	5' Cis-reg	247.41	967.56	2734.25	1316.41	NA	NA	19	29
IlluminaTranscriptome	2239201	2239294	+	RUF_178	sRNA	384.53	27.45	255.98	222.65	NA	NA	18	26
ISDerivedRUF	2239201	2239294	+	RUF_178.1	sRNA	384.53	27.45	255.98	222.65	NA	NA	18	26
ISDerivedRUF	2264196	2264298	+	RUF_107c.16	sRNA	2.32	0.72	1.85	1.63	NA	NA	24	47
ISDerivedRUF	2267003	2267104	+	RUF_107c.17	sRNA	0	0	0.12	0.04	NA	NA	24	47
ISDerivedRUF	2271659	2271552	-	RUF_107c.18	sRNA	1.16	1.94	0	1.03	NA	NA	24	47
Rfam	2275477	2275637	+	sroC	sRNA	14.97	7.6	161.66	61.41	NA	NA	18	31	[130]
HFQBinding	2324004	2323856	-	STnc490k	sRNA	0	0	0	0	NA	NA	15	40	[71]
ISDerivedRUF	2325923	2326006	+	RUF_341c.6	sRNA	0.87	0.11	0.46	0.48	NA	NA	22	109
ISDerivedRUF	2325970	2325847	-	RUF_175c.16	5' Cis-reg	0	0	0	0	NA	95	27	144
ISDerivedRUF	2340756	2340878	+	RUF_175c.17	5' Cis-reg	0	0	0	0	NA	NA	27	144
ISDerivedRUF	2340803	2340724	-	RUF_341c.7	sRNA	0	0	0	0	NA	NA	22	109
IlluminaTranscriptome	2358067	2357968	-	RUF_184c	5' Cis-reg	193.41	327.02	130.45	216.96	NA	NA	20	0
ISDerivedRUF	2358067	2357968	-	RUF_184c.1	5' Cis-reg	193.41	327.02	130.45	216.96	NA	NA	20	0
ISDerivedRUF	2422082	2422161	+	RUF_341c.8	sRNA	52.42	11.26	7.96	23.88	NA	NA	22	109
ISDerivedRUF	2422129	2422015	-	RUF_175c.18	5' Cis-reg	14.62	11.42	18.33	14.79	NA	NA	27	144
ISDerivedRUF	2423858	2423959	+	RUF_107c.23	sRNA	1.4	0.65	0.82	0.96	NA	NA	24	47
ISDerivedRUF	2430060	2429940	-	RUF_175c.19	5' Cis-reg	0	0	0	0	NA	NA	27	144
ISDerivedRUF	2430091	2430173	+	RUF_341c.9	sRNA	0.75	0	0	0.25	NA	NA	22	109
Rfam	2432070	2431991	-	sroB	sRNA	5.65	1.13	1.61	2.8	NA	NA	19	54	[129]
ISDerivedRUF	2432783	2432673	-	RUF_107c.24	sRNA	2.28	0.79	0.33	1.13	NA	NA	24	47
ISDerivedRUF	2442165	2442277	+	RUF_107c.26	sRNA	0.14	0.05	0	0.06	NA	NA	24	47
Rfam	2446083	2446019	-	DnaX	Cis-reg	2.52	0.32	0	0.95	NA	NA	19	32	[18,19]
Rfam	2463810	2463711	-	SRP_bact	sRNA	9.22	0	0	3.07	NA	NA	18	877	[61,62]
ISDerivedRUF	2465974	2466066	+	RUF_107c.27	sRNA	0	0	0	0	NA	NA	24	47
HFQBinding	2473865	2473717	-	STnc490k	sRNA	0	0	0.43	0.14	NA	NA	15	40	[71]
ISDerivedRUF	2477392	2477272	-	RUF_107c.28	sRNA	0.5	0.37	0	0.29	NA	NA	24	47
IlluminaTranscriptome	2480970	2480850	-	RUF_189c	5' Cis-reg	111.06	40.44	2.39	51.3	NA	NA	NA	NA
ISDerivedRUF	2485094	2484971	-	RUF_175c.20	5' Cis-reg	3.77	2.93	2.98	3.23	NA	NA	27	144
IlluminaTranscriptome	2487546	2487291	-	RUF_190c	5' Cis-reg	34.66	520.27	12.04	188.99	NA	NA	18	25
ISDerivedRUF	2487546	2487291	-	RUF_190c.1	5' Cis-reg	34.66	520.27	12.04	188.99	NA	NA	18	25
ISDerivedRUF	2502764	2502662	-	RUF_107c.30	sRNA	0.1	0.16	0	0.09	NA	NA	24	47
IlluminaTranscriptome	2511029	2511230	+	RUF_191	5' Cis-reg	37.67	62.48	42.15	47.43	NA	NA	19	29
ISDerivedRUF	2511029	2511230	+	RUF_191.1	5' Cis-reg	37.67	62.48	42.15	47.43	NA	NA	19	29
ISDerivedRUF	2515289	2515406	+	RUF_107c.31	sRNA	0.89	0.12	0.66	0.56	NA	NA	24	47
HFQBinding	2534984	2534836	-	STnc490k	sRNA	0.67	0	0	0.22	NA	NA	15	40	[71]
Rfam	2687598	2687483	-	5S_rRNA	sRNA	0	0	0	0	NA	NA	11	1315	[1,2,3]
Rfam	2688322	2688215	-	PK-G12rRNA	sRNA	0	0	0	0	NA	NA	0	0	[141,142,143]
HFQBinding	2729939	2729595	-	isrL	sRNA	0.49	0.33	0.09	0.3	NA	NA	18	0	[107,108]
Rfam	2734487	2734848	+	tmRNA	sRNA	244.91	194.71	387.59	275.74	0.102	100	15	962	[134,135,136,137,138]
ISDerivedRUF	2734850	2734714	-	RUF_42.1	3' Cis-reg	9.57	2.03	1.41	4.34	NA	NA	19	394
HFQBinding	2740919	2740996	+	isrK	sRNA	1.59	0.61	0	0.73	NA	NA	14	63	[105,106]
IlluminaTranscriptome	2745590	2745336	-	RUF_42	3' Cis-reg	1.12	1.07	2.74	1.64	NA	NA	19	394
ISDerivedRUF	2766941	2767064	+	RUF_175c.24	5' Cis-reg	0	0.35	0	0.12	NA	NA	27	144
ISDerivedRUF	2766988	2766907	-	RUF_341c.10	sRNA	0	0.16	0	0.05	NA	NA	22	109
ISDerivedRUF	2781742	2781633	-	RUF_107c.33	sRNA	0.22	0	1.84	0.69	NA	NA	24	47
Rfam	2805604	2805679	+	SraD	sRNA	3.04	3.48	1.04	2.52	NA	NA	19	60	[83]
IlluminaTranscriptome	2810078	2809895	-	RUF_217c	5' Cis-reg	44.49	90.32	24.18	53	NA	NA	18	60
ISDerivedRUF	2810078	2809895	-	RUF_217c.1	5' Cis-reg	44.49	90.32	24.18	53	NA	NA	18	60
ISDerivedRUF	2812777	2812881	+	RUF_175c.25	5' Cis-reg	1.14	5.71	5.85	4.23	NA	NA	27	144
ISDerivedRUF	2820309	2820390	+	RUF_341c.11	sRNA	0	0.9	1.99	0.96	NA	NA	22	109
ISDerivedRUF	2820356	2820233	-	RUF_175c.26	5' Cis-reg	5.11	1.43	15.5	7.35	NA	NA	27	144
ISDerivedRUF	2826493	2826380	-	RUF_107c.34	sRNA	0	0	0	0	NA	NA	24	47
ISDerivedRUF	2828741	2828849	+	RUF_107c.35	sRNA	0	0.31	0	0.1	NA	NA	24	47
ISDerivedRUF	2848552	2848000	-	RUF_218c.1	sRNA	14.23	6.83	12.7	11.25	NA	NA	19	275
IlluminaTranscriptome	2848783	2848000	-	RUF_218c	sRNA	23.52	15.7	20.49	19.9	NA	NA	19	275
IlluminaTranscriptome	2849964	2849589	-	RUF_219c	sRNA	28.62	143.68	193.34	121.88	NA	NA	19	0
ISDerivedRUF	2849964	2849589	-	RUF_219c.1	sRNA	28.62	143.68	193.34	121.88	NA	NA	19	0
IlluminaTranscriptome	2851204	2850855	-	RUF_220c	sRNA	16.8	414.03	18.43	149.75	NA	NA	19	0
ISDerivedRUF	2851204	2850855	-	RUF_220c.1	sRNA	16.8	414.03	18.43	149.75	NA	NA	19	0
IlluminaTranscriptome	2857461	2857722	+	RUF_221	5' Cis-reg	79.59	80.8	191.84	117.41	NA	NA	18	0
ISDerivedRUF	2857461	2857722	+	RUF_221.1	5' Cis-reg	79.59	80.8	191.84	117.41	NA	NA	18	0
Rfam	2882780	2882870	+	InvR	sRNA	5.25	3.89	9.81	6.32	NA	NA	19	0	[35]
ISDerivedRUF	2927396	2927268	-	RUF_175c.27	5' Cis-reg	0.84	0.68	0.98	0.83	NA	NA	27	144
IlluminaTranscriptome	2958340	2958475	+	RUF_226	sRNA	596.82	156.13	1316.25	689.73	NA	NA	19	65
ISDerivedRUF	2958340	2958473	+	RUF_226.1	sRNA	421.01	34.83	840.67	432.17	NA	NA	19	65
Rfam	2958482	2958127	-	CsrB	sRNA	426.96	35.31	852.28	438.18	NA	NA	19	84	[12,13]
ISDerivedRUF	2965946	2965835	-	RUF_107c.36	sRNA	0.05	0	0	0.02	NA	NA	24	47
ISDerivedRUF	2971519	2971421	-	RUF_107c.37	sRNA	0.24	0.09	0	0.11	NA	NA	24	47
Rfam	2976750	2976955	+	GcvB	sRNA	6.44	17.42	3.37	9.08	0.761	NA	17	70	[26,27]
ISDerivedRUF	2985603	2985710	+	RUF_107c.38	sRNA	0	0.09	2.15	0.75	NA	NA	24	47
HFQBinding	3000117	2999969	-	STnc490k	sRNA	0	0	0.83	0.28	NA	NA	15	40	[71]
HFQBinding	3012979	3012831	-	STnc490k	sRNA	0	0	0	0	NA	NA	15	40	[71]
Rfam	3013060	3012974	-	SraE_OmrA_OmrB	sRNA	0.29	0.07	0	0.12	NA	NA	18	55	[84,85,86]
Rfam	3013259	3013175	-	SraE_OmrA_OmrB	sRNA	0.24	0.45	0.35	0.35	NA	NA	18	55	[84,85,86]
ISDerivedRUF	3036846	3036726	-	RUF_175c.28	5' Cis-reg	0	0.71	0.23	0.31	NA	NA	27	144
ISDerivedRUF	3036877	3036959	+	RUF_341c.12	sRNA	0.39	1.21	0.5	0.7	NA	NA	22	109
HFQBinding	3037134	3037052	-	STnc290	sRNA	0.18	0.31	0	0.16	NA	NA	16	0	[67,68]
HFQBinding	3046397	3046597	+	isrO	sRNA	0.54	0.09	0	0.21	NA	NA	18	1	[109,110]
ISDerivedRUF	3055923	3056032	+	RUF_107c.39	sRNA	0.93	0.15	0.24	0.44	NA	NA	24	47
Rfam	3070118	3070301	+	6S	sRNA	10.62	23.33	17.69	17.21	NA	NA	16	570	[4,5,6]
Rfam	3070933	3071085	+	QUAD	sRNA	0.71	0.63	0.92	0.75	NA	88	18	28	[48]
HFQBinding	3078201	3078053	-	STnc490k	sRNA	0	0	0	0	NA	NA	15	40	[71]
HFQBinding	3085792	3085644	-	STnc490k	sRNA	0	0	0	0	NA	NA	15	40	[71]
ISDerivedRUF	3088963	3088852	-	RUF_107c.40	sRNA	0.06	0.13	0.23	0.14	NA	NA	24	47
HFQBinding	3107876	3108024	+	STnc490k	sRNA	0	0	0	0	NA	NA	15	40	[71]
ISDerivedRUF	3122710	3122587	-	RUF_175c.29	5' Cis-reg	0	0.21	0.86	0.36	NA	NA	27	144
ISDerivedRUF	3141929	3141805	-	RUF_175c.30	5' Cis-reg	1.19	1.21	2.53	1.64	NA	NA	27	144
Rfam	3201806	3201608	-	FMN	Cis-reg	15.06	2.92	2.48	6.82	NA	NA	18	550	[23,24,25]
Rfam	3205470	3205321	-	QUAD	sRNA	2.62	0.2	0	0.94	NA	88	18	28	[48]
ISDerivedRUF	3209993	3209886	-	RUF_107c.42	sRNA	0.51	0.61	1.98	1.03	NA	NA	24	47
ISDerivedRUF	3213467	3213566	+	RUF_107c.43	sRNA	1.78	0.5	0.44	0.91	NA	NA	24	47
ISDerivedRUF	3217488	3217366	-	RUF_175c.31	5' Cis-reg	0.72	0.62	0.24	0.53	NA	NA	27	144
Rfam	3235058	3235197	+	yybP-ykoY	Cis-reg	0.16	0.2	0	0.12	0.154	100	18	313	[139,140]
ISDerivedRUF	3244993	3244895	-	RUF_107c.44	sRNA	0	0.24	0	0.08	NA	NA	24	47
Rfam	3257829	3257454	-	RNaseP_bact_a	sRNA	113.59	7.66	21.36	47.54	0.181	95	18	1073	[49,50]
ISDerivedRUF	3284908	3284802	-	RUF_107c.45	sRNA	0.17	0	0	0.06	NA	NA	24	47
ISDerivedRUF	3286000	3286102	+	RUF_107c.46	sRNA	0.6	0.47	1.57	0.88	NA	NA	24	47
Rfam	3292745	3292912	+	SraG	sRNA	0	0.14	0.03	0.06	NA	NA	19	58	[87]
Rfam	3293258	3293143	-	S15	Cis-reg	20.2	49.77	3.44	24.47	NA	NA	19	171	[60]
ISDerivedRUF	3294915	3294792	-	RUF_175c.32	5' Cis-reg	0.77	0.65	0.68	0.7	0.191	NA	27	144
IlluminaTranscriptome	3307692	3307380	-	RUF_247c	sRNA	25.04	10.1	7.51	14.22	NA	NA	18	205
ISDerivedRUF	3307692	3307384	-	RUF_247c.1	sRNA	24.94	10.12	7.53	14.2	NA	NA	18	205
ISDerivedRUF	3316679	3316573	-	RUF_107c.47	sRNA	0.19	3.45	0.27	1.3	NA	NA	24	47
ISDerivedRUF	3328810	3328914	+	RUF_107c.48	sRNA	0.23	0.23	0.44	0.3	NA	NA	24	47
Rfam	3330400	3330504	+	SraH	sRNA	3.43	3.67	1.26	2.79	NA	100	18	55	[88]
ISDerivedRUF	3348126	3348024	-	RUF_107c.49	sRNA	2.51	0.01	14.87	5.8	NA	NA	24	47
IlluminaTranscriptome	3351300	3351196	-	RUF_251c	5' Cis-reg	64.65	52.13	158.43	91.74	NA	NA	19	29
ISDerivedRUF	3351300	3351196	-	RUF_251c.1	5' Cis-reg	64.65	52.13	158.43	91.74	NA	NA	19	29
ISDerivedRUF	3366887	3366708	-	RUF_252c.1	5' Cis-reg	1078.07	689.9	811.55	859.84	NA	NA	19	28
IlluminaTranscriptome	3366888	3366708	-	RUF_252c	5' Cis-reg	1072.11	686.09	807.06	855.09	NA	NA	19	28
ISDerivedRUF	3373366	3373480	+	RUF_107c.50	sRNA	0.16	0.37	0	0.18	NA	NA	24	47
ISDerivedRUF	3375001	3374897	-	RUF_107c.51	sRNA	2.11	2.59	0.19	1.63	NA	NA	24	47
ISDerivedRUF	3403248	3403128	-	RUF_175c.33	5' Cis-reg	0.6	0	0	0.2	NA	NA	27	144
Rfam	3403550	3403435	-	5S_rRNA	sRNA	15.7	2.24	0.6	6.18	5.35e-06	100	11	1315	[1,2,3]
Rfam	3403931	3403816	-	5S_rRNA	sRNA	0	0	0	0	NA	NA	11	1315	[1,2,3]
Rfam	3404655	3404548	-	PK-G12rRNA	sRNA	0	0	0	0	NA	NA	0	0	[141,142,143]
ISDerivedRUF	3417159	3417036	-	RUF_175c.34	5' Cis-reg	0.04	0.19	0.24	0.16	NA	NA	27	144
ISDerivedRUF	3424702	3424826	+	RUF_175c.35	5' Cis-reg	0.5	0	0.81	0.44	NA	NA	27	144
ISDerivedRUF	3435548	3435426	-	RUF_175c.36	5' Cis-reg	0.03	0.2	0.29	0.17	NA	NA	27	144
ISDerivedRUF	3447443	3447335	-	RUF_107c.52	sRNA	0.3	0.22	0.02	0.18	NA	NA	24	47
IlluminaTranscriptome	3460582	3460420	-	RUF_257c	sRNA	52.76	28.8	27.52	36.36	NA	NA	20	31
ISDerivedRUF	3460582	3460420	-	RUF_257c.1	sRNA	52.76	28.8	27.52	36.36	NA	NA	20	31
Rfam	3464983	3464776	-	GlmZ_SraJ	sRNA	13.1	154.43	4.53	57.35	NA	NA	17	54	[31,32,33]
IlluminaTranscriptome	3481948	3481711	-	RUF_258c	5' Cis-reg	46.72	202.41	487.48	245.54	NA	NA	19	30
ISDerivedRUF	3481948	3481711	-	RUF_258c.1	5' Cis-reg	46.72	202.41	487.48	245.54	NA	NA	19	30
ISDerivedRUF	3483979	3483874	-	RUF_175c.37	5' Cis-reg	0.52	0.4	3.75	1.56	NA	NA	27	144
ISDerivedRUF	3490396	3490286	-	RUF_107c.53	sRNA	0.31	0.3	1.62	0.74	NA	NA	24	47
ISDerivedRUF	3497276	3497394	+	RUF_175c.38	5' Cis-reg	1.39	0.54	0.66	0.86	NA	NA	27	144
HFQBinding	3536068	3536216	+	STnc490k	sRNA	0	0	0	0	NA	NA	15	40	[71]
Rfam	3538508	3538393	-	5S_rRNA	sRNA	0	0	0	0	NA	NA	11	1315	[1,2,3]
Rfam	3539232	3539125	-	PK-G12rRNA	sRNA	0	0	0	0	NA	NA	0	0	[141,142,143]
IlluminaTranscriptome	3551589	3551487	-	RUF_264c	5' Cis-reg	141.58	431.31	60.12	211	NA	NA	19	39
ISDerivedRUF	3551589	3551487	-	RUF_264c.1	5' Cis-reg	141.58	431.31	60.12	211	NA	NA	19	39
Rfam	3555495	3555720	+	TPP	Cis-reg	2.25	0.3	1.05	1.2	NA	NA	19	772	[89,90,91,92,93,94]
ISDerivedRUF	3555641	3555518	-	RUF_175c.39	5' Cis-reg	0.39	0.38	0.42	0.4	NA	NA	27	144
Rfam	3571277	3571216	-	P26	sRNA	1.52	0	0.03	0.52	NA	NA	9	85	[47]
ISDerivedRUF	3572432	3572219	-	RUF_265c.1	5' Cis-reg	29.28	99.24	9.12	45.88	NA	NA	16	188
ISDerivedRUF	3572434	3572556	+	RUF_175c.40	5' Cis-reg	21.23	67.06	6.25	31.51	NA	NA	27	144
IlluminaTranscriptome	3572546	3572219	-	RUF_265c	5' Cis-reg	0.24	0.49	0.78	0.5	NA	NA	16	188
IlluminaTranscriptome	3576387	3576263	-	RUF_266c	5' Cis-reg	66.23	393.03	25.64	161.63	NA	NA	NA	NA
Rfam	3580562	3580447	-	5S_rRNA	sRNA	0	0	0	0	0.00143	100	11	1315	[1,2,3]
Rfam	3581287	3581180	-	PK-G12rRNA	sRNA	0	0	0	0	NA	NA	0	0	[141,142,143]
Rfam	3589010	3588817	-	Cobalamin	Cis-reg	14.16	4.29	7.32	8.59	NA	NA	19	588	[9,10,11]
Rfam	3593876	3593987	+	OxyS	sRNA	1.29	0.97	0	0.75	NA	NA	18	30	[45,46]
ISDerivedRUF	3595460	3595565	+	RUF_107c.55	sRNA	0	0	0	0	NA	NA	24	47
ISDerivedRUF	3598924	3598816	-	RUF_175c.41	5' Cis-reg	2.03	1.23	2.7	1.99	NA	NA	27	144
ISDerivedRUF	3603539	3603650	+	RUF_107c.56	sRNA	0	0.39	0.32	0.24	NA	NA	24	47
HFQBinding	3624354	3624207	-	isrP	sRNA	0	0.45	0.2	0.22	NA	NA	18	0	[111,112]
ISDerivedRUF	3633739	3633616	-	RUF_175c.43	5' Cis-reg	11.65	4.16	15.52	10.44	NA	NA	27	144
ISDerivedRUF	3638813	3638704	-	RUF_107c.57	sRNA	0.32	0	0.67	0.33	NA	NA	24	47
ISDerivedRUF	3640825	3640929	+	RUF_107c.58	sRNA	1.94	6.08	1.54	3.19	NA	NA	24	47
ISDerivedRUF	3657808	3657700	-	RUF_107c.59	sRNA	0.12	0	0.35	0.16	NA	NA	24	47
ISDerivedRUF	3671047	3671151	+	RUF_107c.60	sRNA	0	0	0	0	NA	NA	24	47
ISDerivedRUF	3676033	3675922	-	RUF_107c.61	sRNA	0	0.31	0.31	0.21	NA	NA	24	47
ISDerivedRUF	3677502	3677609	+	RUF_107c.62	sRNA	0	0	0.23	0.08	NA	NA	24	47
ISDerivedRUF	3715526	3715402	-	RUF_175c.44	5' Cis-reg	0	0.27	0.24	0.17	NA	NA	27	144
ISDerivedRUF	3718451	3718349	-	RUF_107c.63	sRNA	2.02	1.31	0.44	1.26	NA	NA	24	47
Rfam	3720834	3720580	-	CsrC	sRNA	53.73	79.22	61.78	64.91	NA	NA	20	30	[14,15]
Rfam	3721933	3721814	-	Spot_42	sRNA	8.15	4.16	1.96	4.76	NA	NA	18	107	[77,78,79]
Rfam	3729556	3729441	-	5S_rRNA	sRNA	0	0	0	0	0.00143	100	11	1315	[1,2,3]
Rfam	3730280	3730173	-	PK-G12rRNA	sRNA	0	0	0	0	NA	NA	0	0	[141,142,143]
ISDerivedRUF	3745139	3745262	+	RUF_175c.45	5' Cis-reg	0.27	0.36	0.53	0.39	NA	NA	27	144
IlluminaTranscriptome	3753696	3754101	+	RUF_279	sRNA	86.66	1394.16	117.02	532.61	NA	NA	17	30
ISDerivedRUF	3753696	3754101	+	RUF_279.1	sRNA	86.66	1394.16	117.02	532.61	NA	NA	17	30
ISDerivedRUF	3776481	3776368	-	RUF_107c.64	sRNA	0	0.37	0.78	0.38	NA	NA	24	47
ISDerivedRUF	3779959	3780064	+	RUF_107c.65	sRNA	0.6	0.27	0.21	0.36	NA	NA	24	47
ISDerivedRUF	3786069	3785966	-	RUF_107c.66	sRNA	0.05	0	0.63	0.23	NA	NA	24	47
HFQBinding	3836071	3836200	+	istR-1	sRNA	0	0.26	0	0.09	0.138	NA	18	24	[115,116]
HFQBinding	3836071	3836200	+	istR-2	sRNA	0	0.26	0	0.09	0.138	NA	18	24	[115,116]
HFQBinding	3836071	3836200	+	istR	sRNA	0	0.26	0	0.09	0.138	NA	18	24	[115,116]
ISDerivedRUF	3843131	3843022	-	RUF_107c.67	sRNA	0.22	0	0	0.07	NA	NA	24	47
ISDerivedRUF	3861926	3861819	-	RUF_107c.68	sRNA	0	0	0	0	NA	NA	24	47
ISDerivedRUF	3863013	3862890	-	RUF_175c.46	5' Cis-reg	0	0	0	0	NA	NA	27	144
ISDerivedRUF	3890149	3890041	-	RUF_107c.69	sRNA	0.07	0	0.11	0.06	NA	NA	24	47
HFQBinding	3911672	3911803	+	istR-2	sRNA	1.36	2.32	1.56	1.75	0.014	NA	18	24	[115,116]
ISDerivedRUF	3931881	3931761	-	RUF_175c.47	5' Cis-reg	1.83	0.67	0	0.83	NA	NA	27	144
ISDerivedRUF	3931912	3931996	+	RUF_341c.13	sRNA	0	0	0	0	0.919	100	22	109
IlluminaTranscriptome	3940547	3940691	+	RUF_290	sRNA	9.55	33.73	45.71	29.66	NA	NA	15	0
ISDerivedRUF	3940547	3940691	+	RUF_290.1	sRNA	9.55	33.73	45.71	29.66	NA	NA	15	0
ISDerivedRUF	3956280	3956403	+	RUF_175c.48	5' Cis-reg	0	0	0	0	NA	NA	27	144
ISDerivedRUF	3994144	3994225	+	RUF_341c.14	sRNA	0	0	0	0	NA	NA	22	109
ISDerivedRUF	3994191	3994068	-	RUF_175c.49	5' Cis-reg	0	0	0	0	NA	NA	27	144
Rfam	4007496	4007614	+	RtT	Cis-reg	0.11	0.47	0	0.19	NA	NA	24	60	[53]
ISDerivedRUF	4017619	4017516	-	RUF_107c.70	sRNA	0.23	0	0	0.08	NA	NA	24	47
ISDerivedRUF	4061631	4061739	+	RUF_107c.71	sRNA	0.22	0	0.21	0.14	NA	NA	24	47
IlluminaTranscriptome	4064100	4063962	-	RUF_303c	5' Cis-reg	61.17	75.22	173.59	103.33	NA	NA	NA	NA
ISDerivedRUF	4078903	4078794	-	RUF_107c.72	sRNA	0.08	0.41	0.64	0.38	NA	NA	24	47
IlluminaTranscriptome	4085930	4085969	+	RUF_306	sRNA	10.52	36.12	3.23	16.62	NA	NA	18	0
ISDerivedRUF	4085930	4085969	+	RUF_306.1	sRNA	10.52	36.12	3.23	16.62	NA	NA	18	0
ISDerivedRUF	4096143	4096268	+	RUF_175c.50	5' Cis-reg	0	0	0	0	NA	88	27	144
ISDerivedRUF	4103978	4104080	+	RUF_107c.73	sRNA	0.08	0.27	0.83	0.39	NA	NA	24	47
IlluminaTranscriptome	4114109	4114157	+	RUF_309	sRNA	79.05	292.36	4.14	125.18	NA	NA	18	0
ISDerivedRUF	4114109	4114157	+	RUF_309.1	sRNA	79.05	292.36	4.14	125.18	NA	NA	18	0
Rfam	4114856	4114920	+	RyhB	sRNA	0	0	0	0	NA	NA	18	86	[57,58,59]
ISDerivedRUF	4120397	4120505	+	RUF_107c.74	sRNA	0	0.26	0.44	0.23	NA	NA	24	47
ISDerivedRUF	4131661	4131763	+	RUF_107c.75	sRNA	0.51	0.22	0.19	0.31	NA	NA	24	47
ISDerivedRUF	4135626	4135516	-	RUF_107c.76	sRNA	1.13	0.46	1.45	1.01	NA	NA	24	47
ISDerivedRUF	4160863	4160755	-	RUF_107c.77	sRNA	0.26	0.3	0.06	0.21	NA	NA	24	47
ISDerivedRUF	4190995	4190890	-	RUF_107c.78	sRNA	0	0.21	0	0.07	NA	NA	24	47
ISDerivedRUF	4199413	4199308	-	RUF_107c.79	sRNA	1.23	1.2	1.56	1.33	NA	NA	24	47
ISDerivedRUF	4204555	4204421	-	RUF_175c.51	5' Cis-reg	0.29	0.35	7.51	2.72	NA	NA	27	144
ISDerivedRUF	4207837	4207961	+	RUF_175c.52	5' Cis-reg	1.29	3.63	0.29	1.74	0.254	100	27	144
Rfam	4228339	4228450	+	Alpha_RBS	Cis-reg	118.1	818.59	36.1	324.26	NA	NA	8	139	[7]
Rfam	4246422	4246529	+	PK-G12rRNA	sRNA	0	0	0	0	NA	NA	0	0	[141,142,143]
Rfam	4247146	4247261	+	5S_rRNA	sRNA	0	0	0	0	1.51e-05	100	11	1315	[1,2,3]
ISDerivedRUF	4252316	4252412	+	RUF_107c.80	sRNA	3.41	0.72	2.33	2.15	NA	NA	24	47
ISDerivedRUF	4255159	4255278	+	RUF_107c.81	sRNA	0	0.23	0.55	0.26	NA	NA	24	47
ISDerivedRUF	4271566	4271676	+	RUF_107c.82	sRNA	0.26	0.94	0.2	0.47	0.164	100	24	47
ISDerivedRUF	4278999	4279102	+	RUF_107c.83	sRNA	0	0.13	0	0.04	NA	NA	24	47
ISDerivedRUF	4289660	4289784	+	RUF_107c.84	sRNA	0.03	0.22	0.31	0.19	NA	NA	24	47
ISDerivedRUF	4298889	4299000	+	RUF_107c.85	sRNA	0.67	0.59	0	0.42	NA	NA	24	47
HFQBinding	4334785	4334645	-	sraL	sRNA	0.28	0.17	0	0.15	NA	NA	19	28	[125,126,127,128]
ISDerivedRUF	4339061	4339158	+	RUF_107c.86	sRNA	0	0	0.01	0	NA	NA	24	47
ISDerivedRUF	4343263	4343386	+	RUF_175c.53	5' Cis-reg	0	0	2.59	0.86	NA	NA	27	144
ISDerivedRUF	4347414	4347310	-	RUF_107c.87	sRNA	0	0	0.29	0.1	NA	NA	24	47
ISDerivedRUF	4351444	4351334	-	RUF_107c.88	sRNA	0	0	0	0	NA	NA	24	47
ISDerivedRUF	4354103	4354211	+	RUF_107c.89	sRNA	0	0.51	0	0.17	NA	NA	24	47
ISDerivedRUF	4355036	4355147	+	RUF_107c.90	sRNA	0	0	0.27	0.09	NA	NA	24	47
IlluminaTranscriptome	4381470	4381431	-	RUF_321c	sRNA	2.77	13.95	1.05	5.92	NA	NA	18	0
ISDerivedRUF	4381470	4381431	-	RUF_321c.1	sRNA	2.77	13.95	1.05	5.92	NA	NA	18	0
HFQBinding	4388957	4389041	+	STnc440	sRNA	0.76	0	0	0.25	NA	NA	18	0	[69,70]
IlluminaTranscriptome	4390991	4390880	-	RUF_322c	5' Cis-reg	64.8	1509.64	348.07	640.84	NA	NA	18	0
ISDerivedRUF	4390991	4390880	-	RUF_322c.1	5' Cis-reg	64.8	1509.64	348.07	640.84	NA	NA	18	0
ISDerivedRUF	4391696	4391654	-	RUF_328c.1	sRNA	0	1.15	6.41	2.52	NA	NA	14	0
IlluminaTranscriptome	4507654	4507489	-	RUF_327c	5' Cis-reg	75.71	2937.07	0.18	1004.32	NA	NA	3	1
ISDerivedRUF	4507654	4507489	-	RUF_327c.1	5' Cis-reg	75.71	2937.07	0.18	1004.32	NA	NA	3	1
IlluminaTranscriptome	4513043	4513001	-	RUF_328c	sRNA	41.69	32.25	16.19	30.04	NA	NA	14	0
ISDerivedRUF	4513043	4513001	-	RUF_328c.2	sRNA	41.69	32.25	16.19	30.04	NA	NA	14	0
HFQBinding	4519423	4519501	+	isrK	sRNA	0.15	0	0.38	0.18	NA	NA	14	63	[105,106]
ISDerivedRUF	4536161	4536274	+	RUF_175c.54	5' Cis-reg	5.67	3.52	2.24	3.81	5.13e-05	100	27	144
Rfam	4540829	4540873	+	mini-ykkC	Cis-reg	0	0	0.04	0.01	NA	NA	22	214	[117]
ISDerivedRUF	4548601	4548713	+	RUF_107c.91	sRNA	0	0.04	0	0.01	NA	NA	24	47
ISDerivedRUF	4556133	4556010	-	RUF_175c.55	5' Cis-reg	0	0.19	0	0.06	NA	NA	27	144
IlluminaTranscriptome	4565560	4565703	+	RUF_335	5' Cis-reg	76.12	168.8	88.59	111.17	NA	NA	18	27
ISDerivedRUF	4565574	4565703	+	RUF_335.1	5' Cis-reg	84.11	186.7	96.62	122.48	NA	NA	18	27
ISDerivedRUF	4600840	4600744	-	RUF_107c.92	sRNA	0.08	0.82	0.47	0.46	NA	NA	24	47
HFQBinding	4605615	4605467	-	STnc490k	sRNA	0	0.67	0	0.22	NA	NA	15	40	[71]
ISDerivedRUF	4620031	4620142	+	RUF_107c.93	sRNA	0.45	0.06	0.34	0.28	NA	NA	24	47
Rfam	4638446	4638558	+	Mg_sensor	Cis-reg	9.1	8.95	4.24	7.43	NA	NA	19	30	[39,40,41]
ISDerivedRUF	4647252	4647358	+	RUF_107c.94	sRNA	0.7	0.64	0.62	0.65	NA	NA	24	47
ISDerivedRUF	4655996	4655873	-	RUF_107c.95	sRNA	2.41	0.19	0.53	1.04	NA	NA	24	47
ISDerivedRUF	4660983	4661107	+	RUF_175c.56	5' Cis-reg	53.27	90.44	6.77	50.16	NA	NA	27	144
IlluminaTranscriptome	4661030	4660949	-	RUF_341c	sRNA	53.27	90.44	6.77	50.16	NA	NA	22	109
ISDerivedRUF	4661030	4660949	-	RUF_341c.15	sRNA	2.8	1.81	3.3	2.64	NA	NA	22	109
ISDerivedRUF	4663515	4663619	+	RUF_107c.96	sRNA	0.16	0	0	0.05	NA	NA	24	47
HFQBinding	4674069	4674146	+	isrK	sRNA	0.15	0.54	0	0.23	NA	NA	14	63	[105,106]
HFQBinding	4709935	4710096	+	isrQ	sRNA	0	0.15	0	0.05	NA	NA	18	0	[113,114]
ISDerivedRUF	4715925	4715805	-	RUF_175c.57	5' Cis-reg	0	0	0.67	0.22	NA	NA	27	144
ISDerivedRUF	4727945	4728047	+	RUF_107c.97	sRNA	0	0.08	0.3	0.13	NA	NA	24	47
ISDerivedRUF	4739069	4739187	+	RUF_107c.98	sRNA	0.08	0.33	1.94	0.78	NA	NA	24	47
ISDerivedRUF	4761696	4761800	+	RUF_107c.99	sRNA	0.3	0	1.77	0.69	NA	NA	24	47
ISDerivedRUF	4764420	4764544	+	RUF_175c.58	5' Cis-reg	2.46	3.05	7.74	4.42	NA	NA	27	144
ISDerivedRUF	4765346	4765468	+	RUF_107c.100	sRNA	0.1	0.02	0.4	0.17	NA	NA	24	47
ISDerivedRUF	4766034	4766139	+	RUF_107c.101	sRNA	0	0.2	0	0.07	NA	NA	24	47
ISDerivedRUF	4770507	4770391	-	RUF_107c.102	sRNA	0.21	0.3	0.21	0.24	NA	NA	24	47
1. Genomic context: these are either sRNA or cis-reg, these annotations are derived from the Rfam database if the region is in Rfam or by inspection of the genomic context otherwise.
2. Rho independent Terminator(CM) -- a terminator covariance model (CM) was built from the sequences in ECDC (http://www.uni-giessen.de/ecoli/ECDC/ecdc/ec_term.htm). This model was used to annotate the Salmonella typhi genome. Any hit that lay within 50 nucleotides of a ncRNA feature in the correct context was annoted with the Infernal e-value, otherwise 'NA' was used.
3. Rho independent Terminator(TransTermHP) -- The algorithm TransTermHP was used to annotate the Salmonella typhi genome. Any hit that lay within 50 nucleotides of a ncRNA feature in the correct context was annoted with the TransTermHP confidence score (0-100), a score of 100 is perfect, otherwise 'NA' was used.
4. Conserved in Salmonella -- this contains a count of all the unique Salmonella species where a hit to a covariance model for the ncRNA feature in question when searched against all of rfamseq.
5. Conserved in other bacterial species-- this contains a count of all the unique non-Salmonella Bacterial species where a hit to a covariance model for the ncRNA feature in question when searched against all of rfamseq.
Legend
Derivation
IlluminaTranscriptome	Derived by ssRNA-seq
ISDerivedRUF	Paralogues of elements derived by ssRNA-seq
HFQBinding	Previously identified in HFQ binding studies
Rfam	Rfam database
NB. Some derivations overlap
Start	Start base position
Stop	Stop base position
Coding Strand	+, forward; -, reverse
Annotated as	Previous name or assigned name
WT1	Arithmetic mean of sequence depth in sequencing run WT1
WT2	Arithmetic mean of sequence depth in sequencing run WT2
WT3	Arithmetic mean of sequence depth in sequencing run WT3
Arithmetic mean	Average (mean) arithmetic mean for each element
References	For the Rfam and HFQ binding elements the journal references providing the providence of element is given. The corresponding references are on the next worksheet.
Coordinates are all reported for Salmonella enterica subsp. enterica serovar Typhi Ty2. EMBL accession: AE014613.1

## Sheet: References
Ref. Num.	Rfam Accession	Rfam Id	Medline ID	Title	Authors	Journal
[1]	RF00001	5S_rRNA	11752286	5S Ribosomal RNA Database.	Szymanski M, Barciszewska MZ, Erdmann VA, Barciszewski J;	Nucleic Acids Res 2002;30:176-178.
[2]	RF00001	5S_rRNA	11283358	Crystal structure of the ribosome at 5.5 A resolution.	Yusupov MM, Yusupova GZ, Baucom A, Lieberman K, Earnest TN, Cate JH,Noller HF;	Science 2001;292:883-896.
[3]	RF00001	5S_rRNA	10926492	The role of the central zinc fingers of transcription factor IIIA inbinding to 5 S RNA.	Searles MA, Lu D, Klug A;	J Mol Biol 2000;301:47-60.
[4]	RF00013	6S	10892648	6S RNA regulates E. coli RNA polymerase activity.	Wassarman KM, Storz G;	Cell. 2000;101:613-623.
[5]	RF00013	6S	15793584	A highly conserved 6S RNA structure is required for regulation oftranscription.	Trotochaud AE, Wassarman KM;	Nat Struct Mol Biol 2005;12:313-319.
[6]	RF00013	6S	15811922	6S RNA is a widespread regulator of eubacterial RNA polymerase thatresembles an open promoter.	Barrick JE, Sudarsan N, Weinberg Z, Ruzzo WL, Breaker RR;	RNA. 2005;11:774-784.
[7]	RF00140	Alpha_RBS	11504736	Translational repression of the Escherichia coli alpha operon mRNA:importance of an mRNA conformational switch and a ternary entrapmentcomplex.	Schlax PJ, Xavier KA, Gluick TC, Draper DE;	J Biol Chem 2001;276:38494-38501.
[8]	RF00120	C0343	12202758	Transcriptome analysis of Escherichia coli using high-densityoligonucleotide probe arrays.	Tjaden B, Saxena RM, Stolyar S, Haynor DR, Kolker E, Rosenow C;	Nucleic Acids Res 2002;30:3732-3738.
[9]	RF00174	Cobalamin	12787499	Riboswitches Control Fundamental Biochemical Pathways in Bacillussubtilis and Other Bacteria.	Mandal M, Boese B, Barrick JE, Winkler WC, Breaker RR;	Cell 2003;113:577-586.
[10]	RF00174	Cobalamin	12923257	Regulation of the vitamin B12 metabolism and transport in bacteria bya conserved RNA structural element.	Vitreschak AG, Rodionov DA, Mironov AA, Gelfand MS;	RNA 2003;9:1084-1097.
[11]	RF00174	Cobalamin	14704351	Coenzyme B12 riboswitches are widespread genetic control elements inprokaryotes.	Nahvi A, Barrick JE, Breaker RR;	Nucleic Acids Res 2004;32:143-150.
[12]	RF00018	CsrB	97362239	The RNA molecule CsrB binds to the global regulatory protein CsrA andantagonizes its activity in Escherichia coli.	Liu MY, Gui G, Wei B, Preston JF 3rd, Oakford L, Yuksel U, GiedrocDP, Romeo T;	J Biol Chem 1997;272:17502-17510.
[13]	RF00018	CsrB	7665490	Identification of a global repressor gene, rsmA, of Erwiniacarotovora subsp. carotovora that controls extracellular enzymes,N-(3-oxohexanoyl)-L-homoserine lactone, and pathogenicity insoft-rotting Erwinia spp.	Cui Y, Chatterjee A, Liu Y, Dumenyo CK, Chatterjee AK;	J Bacteriol 1995;177:5108-5115.
[14]	RF00084	CsrC	11448770	Novel small RNA-encoding genes in the intergenic regions ofEscherichia coli.	Argaman L, Hershberg R, Vogel J, Bejerano G, Wagner EG, Margalit H,Altuvia S;	Curr Biol 2001;11:941-950.
[15]	RF00084	CsrC	12694612	A novel sRNA component of the carbon storage regulatory system ofEscherichia coli.	Weilbacher T, Suzuki K, Dubey AK, Wang X, Gudapaty S, Morozov I,Baker CS, Georgellis D, Babitzke P, Romeo T;	Mol Microbiol 2003;48:657-670.
[16]	RF00112	CyaR_RyeE	11445539	Identification of novel small RNAs using comparative genomics andmicroarrays.	Wassarman KM, Repoila F, Rosenow C, Storz G, Gottesman S;	Genes Dev 2001;15:1637-1651.
[17]	RF00112	CyaR_RyeE	18399940	Systematic deletion of Salmonella small RNA genes identifies CyaR, aconserved CRP-dependent riboregulator of OmpX synthesis.	Papenfort K, Pfeiffer V, Lucchini S, Sonawane A, Hinton JC, Vogel J;	Mol Microbiol. 2008;68:890-906.
[18]	RF00382	DnaX	9300054	Structural probing and mutagenic analysis of the stem-loop requiredfor Escherichia coli dnaX ribosomal frameshifting: programmedefficiency of 50%.	Larsen B, Gesteland RF, Atkins JF;	J Mol Biol 1997;271:47-60.
[19]	RF00382	DnaX	9209069	Conservation of the Escherichia coli dnaX programmed ribosomalframeshift signal in Salmonella typhimurium.	Blinkova A, Burkart MF, Owens TD, Walker JR;	J Bacteriol 1997;179:4438-4442.
[20]	RF00014	DsrA	15913835	Micros for microbes: non-coding regulatory RNAs in bacteria.	Gottesman S;	Trends Genet 2005;21:399-404.
[21]	RF00014	DsrA	7534408	A small RNA acts as an antisilencer of the H-NS-silencedrcsA gene of Escherichia coli.	Sledjeski D, Gottesman S;	Proc Natl Acad Sci USA 1995;92:2003-2007.
[22]	RF00014	DsrA	9770508	DsrA RNA regulates translation of RpoS message by an anti-antisense mechanism, independent of its action as an antisilencer of transcription.	Majdalani N, Cunning C, Sledjeski D, Elliott T, Gottesman S;	Proc Natl Acad Sci USA 1998;95:12462-12467.
[23]	RF00050	FMN	12136096	Regulation of riboflavin biosynthesis and transport genes in bacteriaby transcriptional and translational attenuation.	Vitreschak AG, Rodionov DA, Mironov AA, Gelfand MS;	Nucleic Acids Res 2002;30:3141-3151.
[24]	RF00050	FMN	10529804	A conserved RNA structure element involved in the regulation ofbacterial riboflavin synthesis genes.	Gelfand MS, Mironov AA, Jomantas J, Kozlov YI, Perumov DA;	Trends Genet 1999;15:439-442.
[25]	RF00050	FMN	12456892	An mRNA structure that controls gene expression by binding FMN.	Winkler WC, Cohen-Chalamish S, Breaker RR;	Proc Natl Acad Sci U S A 2002;99:15908-15913.
[26]	RF00022	GcvB	10972807	The gcvB gene encodes a small untranslated RNA involved in expressionof the dipeptide and oligopeptide transport systems in Escherichiacoli.	Urbanowski ML, Stauffer LT, Stauffer GV;	Mol Microbiol 2000;37:856-868.
[27]	RF00022	GcvB	17974919	A small RNA regulates multiple ABC transporter mRNAs by targetingC/A-rich elements inside and upstream of ribosome-binding sites.	Sharma CM, Darfeuille F, Plantinga TH, Vogel J;	Genes Dev. 2007;21:2804-2817.
[28]	RF00128	GlmY_tke1	11553332	Computational identification of noncoding RNAs in E. coli bycomparative genomics.	Rivas E, Klein RJ, Jones TA, Eddy SR;	Curr Biol 2001;11:1369-1373.
[29]	RF00128	GlmY_tke1	18351803	Two seemingly homologous noncoding RNAs act hierarchically toactivate glmS mRNA translation.	Urban JH, Vogel J;	PLoS Biol. 2008;6:e64.
[30]	RF00128	GlmY_tke1	18334534	The small RNA GlmY acts upstream of the sRNA GlmZ in the activationof glmS expression and is subject to regulation by polyadenylation inEscherichia coli.	Reichenbach B, Maes A, Kalamorz F, Hajnsdorf E, Gorke B;	Nucleic Acids Res. 2008;36:2570-2580.
[31]	RF00083	GlmZ_SraJ	11448770	Novel small RNA-encoding genes in the intergenic regions ofEscherichia coli.	Argaman L, Hershberg R, Vogel J, Bejerano G, Wagner EG, Margalit H,Altuvia S;	Curr Biol 2001;11:941-950.
[32]	RF00083	GlmZ_SraJ	18351803	Two seemingly homologous noncoding RNAs act hierarchically toactivate glmS mRNA translation.	Urban JH, Vogel J;	PLoS Biol. 2008;6:e64.
[33]	RF00083	GlmZ_SraJ	18334534	The small RNA GlmY acts upstream of the sRNA GlmZ in the activationof glmS expression and is subject to regulation by polyadenylation inEscherichia coli.	Reichenbach B, Maes A, Kalamorz F, Hajnsdorf E, Gorke B;	Nucleic Acids Res. 2008;36:2570-2580.
[34]	RF00514	His_leader	6186194	Attenuation in amino acid biosynthetic operons.	Kolter R, Yanofsky C;	Annu Rev Genet 1982;16:113-134.
[35]	RF01384	InvR	17971080	A small non-coding RNA of the invasion gene island (SPI-1) repressesouter membrane protein synthesis from the Salmonella core genome.	Pfeiffer V, Sittka A, Tomer R, Tedin K, Brinkmann V, Vogel J;	Mol Microbiol. 2007;66:1174-1191.
[36]	RF00512	Leu_leader	6186194	Attenuation in amino acid biosynthetic operons.	Kolter R, Yanofsky C;	Annu Rev Genet 1982;16:113-134.
[37]	RF01055	MOCO_RNA_motif	17621584	Identification of 22 candidate structured RNAs in bacteria usingthe CMfinder comparative genomics pipeline.	Weinberg Z, Barrick JE, Yao Z, Roth A, Kim JN, Gore J, Wang JX, Lee ER, Block KF, Sudarsan N, Neph S, Tompa M, Ruzzo WL, Breaker RR	Nucleic Acids Res. 2007;35:4809-4819.
[38]	RF01055	MOCO_RNA_motif	18363797	A widespread riboswitch candidate that controls bacterial genesinvolved in molybdenum cofactor and tungsten cofactor metabolism.	Regulski EE, Moy RH, Weinberg Z, Barrick JE, Yao Z, Ruzzo WL,Breaker RR	Mol Microbiol. 2008;68:918-932.
[39]	RF01056	Mg_sensor	17381304	A Mg2+-responding RNA that controls the expression of a Mg2+ transporter.	Groisman EA, Cromie MJ, Shi Y, Latifi T	Cold Spring Harb Symp Quant Biol. 2006;71:251-258.
[40]	RF01056	Mg_sensor	16615891	An RNA sensor for intracellular Mg(2+).	Cromie MJ, Shi Y, Latifi T, Groisman EA;	Cell. 2006;125:71-84.
[41]	RF01056	Mg_sensor	18248433	Regulation of magnesium homeostasis in Salmonella: Mg(2+) targets themgtA transcript for degradation by RNase E.	Spinelli SV, Pontel LB, Garcia Vescovi E, Soncini FC;	FEMS Microbiol Lett. 2008;280:226-234.
[42]	RF00121	MicC	12069726	A bioinformatics based approach to discover small RNA genes in theEscherichia coli genome.	Chen S, Lesnik EA, Hall TA, Sampath R, Griffey RH, Ecker DJ, Blyn LB;	Biosystems 2002;65:157-177.
[43]	RF00121	MicC	15466019	MicC, a second small-RNA regulator of Omp protein expression inEscherichia coli.	Chen S, Zhang A, Blyn LB, Storz G;	J Bacteriol 2004;186:6689-6697.
[44]	RF00033	MicF	11601842	MicF: an antisense RNA gene involved in response of Escherichia colito global stress factors.	Delihas N, Forst S;	J Mol Biol 2001;313:1-12.
[45]	RF00035	OxyS	9774350	The Escherichia coli OxyS regulatory RNA represses fhlA translationby blocking ribosome binding.	Altuvia S, Zhang A, Argaman L, Tiwari A, Storz G;	EMBO J 1998;17:6069-6075.
[46]	RF00035	OxyS	11804582	The Sm-like Hfq protein increases OxyS RNA interaction with targetmRNAs.	Zhang A, Wassarman KM, Ortega J, Steven AC, Storz G;	Mol Cell 2002;9:11-22.
[47]	RF00630	P26	16870723	Identification of 17 Pseudomonas aeruginosa sRNAs and prediction ofsRNA-encoding genes in 10 diverse pathogens using the bioinformatictool sRNAPredict2.	Livny J, Brencic A, Lory S, Waldor MK;	Nucleic Acids Res. 2006;34:3484-3493.
[48]	RF00113	QUAD	11445539	Identification of novel small RNAs using comparative genomics andmicroarrays.	Wassarman KM, Repoila F, Rosenow C, Storz G, Gottesman S;	Genes Dev 2001;15:1637-1651.
[49]	RF00010	RNaseP_bact_a	9759486	Ribonuclease P: unity and diversity in a tRNA processing ribozyme.	Frank DN, Pace NR;	Annu Rev Biochem 1998;67:153-180.
[50]	RF00010	RNaseP_bact_a	9847214	The Ribonuclease P Database.	Brown JW;	Nucleic Acids Res 1999;27:314.
[51]	RF00034	RprA	11251852	Regulation of RpoS by a novel small RNA: the characterization ofRprA.	Majdalani N, Chen S, Murrow J, St John K, Gottesman S;	Mol Microbiol 2001;39:1382-1394.
[52]	RF00034	RprA	12410838	Regulation and mode of action of the second small RNA activator ofRpoS translation, RprA.	Majdalani N, Hernandez D, Gottesman S;	Mol Microbiol 2002;46:813-826.
[53]	RF00391	RtT	1840671	A novel RNA product of the tyrT operon of Escherichia coli.	Bosl M, Kersten H;	Nucleic Acids Res 1991;19:5863-5870.
[54]	RF00110	RybB	11445539	Identification of novel small RNAs using comparative genomics andmicroarrays.	Wassarman KM, Repoila F, Rosenow C, Storz G, Gottesman S;	Genes Dev 2001;15:1637-1651.
[55]	RF00505	RydC	15618228	A small bacterial RNA regulates a putative ABC transporter.	Antal M, Bordeau V, Douchin V, Felden B;	J Biol Chem. 2005;280:7901-7908.
[56]	RF00111	RyeB	11445539	Identification of novel small RNAs using comparative genomics andmicroarrays.	Wassarman KM, Repoila F, Rosenow C, Storz G, Gottesman S;	Genes Dev 2001;15:1637-1651.
[57]	RF00057	RyhB	11448770	Novel small RNA-encoding genes in the intergenic regions ofEscherichia coli.	Argaman L, Hershberg R, Vogel J, Bejerano G, Wagner EG, Margalit H,Altuvia S;	Curr Biol 2001;11:941-950.
[58]	RF00057	RyhB	11917098	A small RNA regulates the expression of genes involved in ironmetabolism in Escherichia coli.	Masse E, Gottesman S;	Proc Natl Acad Sci U S A 2002;99:4620-4625.
[59]	RF00057	RyhB	15913835	Micros for microbes: non-coding regulatory RNAs in bacteria.	Gottesman S;	Trends Genet 2005;21:399-404.
[60]	RF00114	S15	8955900	Pseudoknot and translational control in the expression of the S15ribosomal protein.	Benard L, Philippe C, Ehresmann B, Ehresmann C, Portier C;	Biochimie 1996;78:568-576.
[61]	RF00169	SRP_bact	12520023	SRPDB: Signal Recognition Particle Database.	Rosenblad MA, Gorodkin J, Knudsen B, Zwieb C, Samuelsson T;	Nucleic Acids Res 2003;31:363-364.
[62]	RF00169	SRP_bact	12140321	Prediction of signal recognition particle RNA genes.	Regalia M, Rosenblad MA, Samuelsson T;	Nucleic Acids Res 2002;30:3368-3377.
[63]	RF01402	STnc150	17971080	A small non-coding RNA of the invasion gene island (SPI-1) repressesouter membrane protein synthesis from the Salmonella core genome.	Pfeiffer V, Sittka A, Tomer R, Tedin K, Brinkmann V, Vogel J;	Mol Microbiol. 2007;66:1174-1191.
[64]	RF01402	STnc150	18725932	Deep sequencing analysis of small noncoding RNA and mRNA targetsof the global post-transcriptional regulator, Hfq.	Sittka A, Lucchini S, Papenfort K, Sharma CM, Rolle K, BinnewiesTT, Hinton JC, Vogel J;	PLoS Genet. 2008;4:e1000163.
[65]	RF01409	STnc250	17971080	A small non-coding RNA of the invasion gene island (SPI-1) repressesouter membrane protein synthesis from the Salmonella core genome.	Pfeiffer V, Sittka A, Tomer R, Tedin K, Brinkmann V, Vogel J;	Mol Microbiol. 2007;66:1174-1191.
[66]	RF01409	STnc250	18725932	Deep sequencing analysis of small noncoding RNA and mRNA targetsof the global post-transcriptional regulator, Hfq.	Sittka A, Lucchini S, Papenfort K, Sharma CM, Rolle K, BinnewiesTT, Hinton JC, Vogel J;	PLoS Genet. 2008;4:e1000163.
[67]	RF01403	STnc290	17971080	A small non-coding RNA of the invasion gene island (SPI-1) repressesouter membrane protein synthesis from the Salmonella core genome.	Pfeiffer V, Sittka A, Tomer R, Tedin K, Brinkmann V, Vogel J;	Mol Microbiol. 2007;66:1174-1191.
[68]	RF01403	STnc290	18725932	Deep sequencing analysis of small noncoding RNA and mRNA targetsof the global post-transcriptional regulator, Hfq.	Sittka A, Lucchini S, Papenfort K, Sharma CM, Rolle K, BinnewiesTT, Hinton JC, Vogel J;	PLoS Genet. 2008;4:e1000163.
[69]	RF01404	STnc440	17971080	A small non-coding RNA of the invasion gene island (SPI-1) repressesouter membrane protein synthesis from the Salmonella core genome.	Pfeiffer V, Sittka A, Tomer R, Tedin K, Brinkmann V, Vogel J;	Mol Microbiol. 2007;66:1174-1191.
[70]	RF01404	STnc440	18725932	Deep sequencing analysis of small noncoding RNA and mRNA targetsof the global post-transcriptional regulator, Hfq.	Sittka A, Lucchini S, Papenfort K, Sharma CM, Rolle K, BinnewiesTT, Hinton JC, Vogel J;	PLoS Genet. 2008;4:e1000163.
[71]	RF01405	STnc490k	18725932	Deep sequencing analysis of small noncoding RNA and mRNA targetsof the global post-transcriptional regulator, Hfq.	Sittka A, Lucchini S, Papenfort K, Sharma CM, Rolle K, BinnewiesTT, Hinton JC, Vogel J;	PLoS Genet. 2008;4:e1000163.
[72]	RF01406	STnc500	18725932	Deep sequencing analysis of small noncoding RNA and mRNA targetsof the global post-transcriptional regulator, Hfq.	Sittka A, Lucchini S, Papenfort K, Sharma CM, Rolle K, BinnewiesTT, Hinton JC, Vogel J;	PLoS Genet. 2008;4:e1000163.
[73]	RF01407	STnc560	18725932	Deep sequencing analysis of small noncoding RNA and mRNA targetsof the global post-transcriptional regulator, Hfq.	Sittka A, Lucchini S, Papenfort K, Sharma CM, Rolle K, BinnewiesTT, Hinton JC, Vogel J;	PLoS Genet. 2008;4:e1000163.
[74]	RF00534	SgrS	17209026	The novel transcription factor SgrR coordinates the response toglucose-phosphate stress.	Vanderpool CK, Gottesman S;	J Bacteriol. 2007;189:2238-2248.
[75]	RF00534	SgrS	17383224	Physiological consequences of small RNA-mediated regulation ofglucose-phosphate stress.	Vanderpool CK;	Curr Opin Microbiol. 2007;10:146-151.
[76]	RF00534	SgrS	17383928	Mechanism of RNA silencing by Hfq-binding small RNAs.	Aiba H;	Curr Opin Microbiol. 2007;10:134-139.
[77]	RF00021	Spot_42	12101127	Spot 42 RNA mediates discoordinate expression of the E. coligalactose operon.	Moller T, Franch T, Udesen C, Gerdes K, Valentin-Hansen P;	Genes Dev 2002;16:1696-1706.
[78]	RF00021	Spot_42	2452153	DNA polymerase I activity in Escherichia coli is influenced by spot42 RNA.	Polayes DA, Rice PW, Dahlberg JE;	J Bacteriol 1988;170:2083-2088.
[79]	RF00021	Spot_42	11804583	Hfq: a bacterial Sm-like protein that mediates RNA-RNA interaction.	Moller T, Franch T, Hojrup P, Keene DR, Bachinger HP, Brennan RG,Valentin-Hansen P;	Mol Cell 2002;9:23-30.
[80]	RF00077	SraB	11448770	Novel small RNA-encoding genes in the intergenic regions ofEscherichia coli.	Argaman L, Hershberg R, Vogel J, Bejerano G, Wagner EG, Margalit H,Altuvia S;	Curr Biol 2001;11:941-950.
[81]	RF00101	SraC_RyeA	11448770	Novel small RNA-encoding genes in the intergenic regions ofEscherichia coli.	Argaman L, Hershberg R, Vogel J, Bejerano G, Wagner EG, Margalit H,Altuvia S;	Curr Biol 2001;11:941-950.
[82]	RF00101	SraC_RyeA	11445539	Identification of novel small RNAs using comparative genomics andmicroarrays.	Wassarman KM, Repoila F, Rosenow C, Storz G, Gottesman S;	Genes Dev 2001;15:1637-1651.
[83]	RF00078	SraD	11448770	Novel small RNA-encoding genes in the intergenic regions ofEscherichia coli.	Argaman L, Hershberg R, Vogel J, Bejerano G, Wagner EG, Margalit H,Altuvia S;	Curr Biol 2001;11:941-950.
[84]	RF00079	SraE_OmrA_OmrB	11448770	Novel small RNA-encoding genes in the intergenic regions ofEscherichia coli.	Argaman L, Hershberg R, Vogel J, Bejerano G, Wagner EG, Margalit H,Altuvia S;	Curr Biol 2001;11:941-950.
[85]	RF00079	SraE_OmrA_OmrB	11445539	Identification of novel small RNAs using comparative genomics andmicroarrays.	Wassarman KM, Repoila F, Rosenow C, Storz G, Gottesman S;	Genes Dev 2001;15:1637-1651.
[86]	RF00079	SraE_OmrA_OmrB	16359331	Remodelling of the Escherichia coli outer membrane by two smallregulatory RNAs.	Guillier M, Gottesman S;	Mol Microbiol. 2006;59:231-247.
[87]	RF00082	SraG	11448770	Novel small RNA-encoding genes in the intergenic regions ofEscherichia coli.	Argaman L, Hershberg R, Vogel J, Bejerano G, Wagner EG, Margalit H,Altuvia S;	Curr Biol 2001;11:941-950.
[88]	RF00081	SraH	11448770	Novel small RNA-encoding genes in the intergenic regions ofEscherichia coli.	Argaman L, Hershberg R, Vogel J, Bejerano G, Wagner EG, Margalit H,Altuvia S;	Curr Biol 2001;11:941-950.
[89]	RF00059	TPP	12376536	Comparative genomics of thiamin biosynthesis in procaryotes. Newgenes and regulatory mechanisms.	Rodionov DA, Vitreschak AG, Mironov AA, Gelfand MS;	J Biol Chem 2002;277:48949-48959.
[90]	RF00059	TPP	11470904	A conserved RNA structure (thi box) is involved in regulation ofthiamin biosynthetic gene expression in bacteria.	Miranda-Rios J, Navarro M, Soberon M;	Proc Natl Acad Sci U S A 2001;98:9736-9741.
[91]	RF00059	TPP	12410317	Thiamine derivatives bind messenger RNAs directly to regulatebacterial gene expression.	Winkler W, Nahvi A, Breaker RR;	Nature 2002;419:952-956.
[92]	RF00059	TPP	12756322	Metabolite-binding RNA domains are present in the genes ofeukaryotes.	Sudarsan N, Barrick JE, Breaker RR;	RNA 2003;9:644-647.
[93]	RF00059	TPP	14675766	Thiamine-regulated gene expression of Aspergillus oryzae thiArequires splicing of the intron containing a riboswitch-like domainin the 5'-UTR.	Kubodera T, Watanabe M, Yoshiuchi K, Yamashita N, Nishimura A, NakaiS, Gomi K, Hanamoto H;	FEBS Lett 2003;555:516-520.
[94]	RF00059	TPP	16728979	Structural basis for gene regulation by a thiaminepyrophosphate-sensing riboswitch.	Serganov A, Polonskaia A, Phan AT, Breaker RR, Patel DJ;	Nature. 2006;441:1167-1171.
[95]	RF00506	Thr_leader	6186194	Attenuation in amino acid biosynthetic operons.	Kolter R, Yanofsky C;	Annu Rev Genet 1982;16:113-134.
[96]	RF00513	Trp_leader	6186194	Attenuation in amino acid biosynthetic operons.	Kolter R, Yanofsky C;	Annu Rev Genet 1982;16:113-134.
[97]	RF01388	isrD	18725932	Deep sequencing analysis of small noncoding RNA and mRNA targetsof the global post-transcriptional regulator, Hfq.	Sittka A, Lucchini S, Papenfort K, Sharma CM, Rolle K, BinnewiesTT, Hinton JC, Vogel J;	PLoS Genet. 2008;4:e1000163.
[98]	RF01388	isrD	18267966	Small RNAs encoded within genetic islands of Salmonellatyphimurium show host-induced expression and role in virulence.	Padalon-Brauch G, Hershberg R, Elgrably-Weiss M, Baruch K,Rosenshine I, Margalit H, Altuvia S	Nucleic Acids Res. 2008;36:1913-1927.
[99]	RF01390	isrG	18725932	Deep sequencing analysis of small noncoding RNA and mRNA targetsof the global post-transcriptional regulator, Hfq.	Sittka A, Lucchini S, Papenfort K, Sharma CM, Rolle K, BinnewiesTT, Hinton JC, Vogel J;	PLoS Genet. 2008;4:e1000163.
[100]	RF01390	isrG	18267966	Small RNAs encoded within genetic islands of Salmonellatyphimurium show host-induced expression and role in virulence.	Padalon-Brauch G, Hershberg R, Elgrably-Weiss M, Baruch K,Rosenshine I, Margalit H, Altuvia S	Nucleic Acids Res. 2008;36:1913-1927.
[101]	RF01391	isrH	18725932	Deep sequencing analysis of small noncoding RNA and mRNA targetsof the global post-transcriptional regulator, Hfq.	Sittka A, Lucchini S, Papenfort K, Sharma CM, Rolle K, BinnewiesTT, Hinton JC, Vogel J;	PLoS Genet. 2008;4:e1000163.
[102]	RF01391	isrH	18267966	Small RNAs encoded within genetic islands of Salmonellatyphimurium show host-induced expression and role in virulence.	Padalon-Brauch G, Hershberg R, Elgrably-Weiss M, Baruch K,Rosenshine I, Margalit H, Altuvia S	Nucleic Acids Res. 2008;36:1913-1927.
[103]	RF01392	isrI	18725932	Deep sequencing analysis of small noncoding RNA and mRNA targetsof the global post-transcriptional regulator, Hfq.	Sittka A, Lucchini S, Papenfort K, Sharma CM, Rolle K, BinnewiesTT, Hinton JC, Vogel J;	PLoS Genet. 2008;4:e1000163.
[104]	RF01392	isrI	18267966	Small RNAs encoded within genetic islands of Salmonellatyphimurium show host-induced expression and role in virulence.	Padalon-Brauch G, Hershberg R, Elgrably-Weiss M, Baruch K,Rosenshine I, Margalit H, Altuvia S	Nucleic Acids Res. 2008;36:1913-1927.
[105]	RF01394	isrK	18725932	Deep sequencing analysis of small noncoding RNA and mRNA targetsof the global post-transcriptional regulator, Hfq.	Sittka A, Lucchini S, Papenfort K, Sharma CM, Rolle K, BinnewiesTT, Hinton JC, Vogel J;	PLoS Genet. 2008;4:e1000163.
[106]	RF01394	isrK	18267966	Small RNAs encoded within genetic islands of Salmonellatyphimurium show host-induced expression and role in virulence.	Padalon-Brauch G, Hershberg R, Elgrably-Weiss M, Baruch K,Rosenshine I, Margalit H, Altuvia S	Nucleic Acids Res. 2008;36:1913-1927.
[107]	RF01395	isrL	18725932	Deep sequencing analysis of small noncoding RNA and mRNA targetsof the global post-transcriptional regulator, Hfq.	Sittka A, Lucchini S, Papenfort K, Sharma CM, Rolle K, BinnewiesTT, Hinton JC, Vogel J;	PLoS Genet. 2008;4:e1000163.
[108]	RF01395	isrL	18267966	Small RNAs encoded within genetic islands of Salmonellatyphimurium show host-induced expression and role in virulence.	Padalon-Brauch G, Hershberg R, Elgrably-Weiss M, Baruch K,Rosenshine I, Margalit H, Altuvia S	Nucleic Acids Res. 2008;36:1913-1927.
[109]	RF01397	isrO	18725932	Deep sequencing analysis of small noncoding RNA and mRNA targetsof the global post-transcriptional regulator, Hfq.	Sittka A, Lucchini S, Papenfort K, Sharma CM, Rolle K, BinnewiesTT, Hinton JC, Vogel J;	PLoS Genet. 2008;4:e1000163.
[110]	RF01397	isrO	18267966	Small RNAs encoded within genetic islands of Salmonellatyphimurium show host-induced expression and role in virulence.	Padalon-Brauch G, Hershberg R, Elgrably-Weiss M, Baruch K,Rosenshine I, Margalit H, Altuvia S	Nucleic Acids Res. 2008;36:1913-1927.
[111]	RF01398	isrP	18725932	Deep sequencing analysis of small noncoding RNA and mRNA targetsof the global post-transcriptional regulator, Hfq.	Sittka A, Lucchini S, Papenfort K, Sharma CM, Rolle K, BinnewiesTT, Hinton JC, Vogel J;	PLoS Genet. 2008;4:e1000163.
[112]	RF01398	isrP	18267966	Small RNAs encoded within genetic islands of Salmonellatyphimurium show host-induced expression and role in virulence.	Padalon-Brauch G, Hershberg R, Elgrably-Weiss M, Baruch K,Rosenshine I, Margalit H, Altuvia S	Nucleic Acids Res. 2008;36:1913-1927.
[113]	RF01399	isrQ	18725932	Deep sequencing analysis of small noncoding RNA and mRNA targetsof the global post-transcriptional regulator, Hfq.	Sittka A, Lucchini S, Papenfort K, Sharma CM, Rolle K, BinnewiesTT, Hinton JC, Vogel J;	PLoS Genet. 2008;4:e1000163.
[114]	RF01399	isrQ	18267966	Small RNAs encoded within genetic islands of Salmonellatyphimurium show host-induced expression and role in virulence.	Padalon-Brauch G, Hershberg R, Elgrably-Weiss M, Baruch K,Rosenshine I, Margalit H, Altuvia S	Nucleic Acids Res. 2008;36:1913-1927.
[115]	RF01400	istR	18725932	Deep sequencing analysis of small noncoding RNA and mRNA targetsof the global post-transcriptional regulator, Hfq.	Sittka A, Lucchini S, Papenfort K, Sharma CM, Rolle K, BinnewiesTT, Hinton JC, Vogel J;	PLoS Genet. 2008;4:e1000163.
[116]	RF01400	istR	15620655	The small RNA IstR inhibits synthesis of an SOS-induced toxicpeptide.	Vogel J, Argaman L, Wagner EG, Altuvia S	Curr Biol. 2004;14:2271-2276.
[117]	RF01068	mini-ykkC	17621584	Identification of 22 candidate structured RNAs in bacteria usingthe CMfinder comparative genomics pipeline.	Weinberg Z, Barrick JE, Yao Z, Roth A, Kim JN, Gore J, Wang JX, Lee ER, Block KF, Sudarsan N, Neph S, Tompa M, Ruzzo WL, Breaker RR	Nucleic Acids Res. 2007;35:4809-4819.
[118]	RF00552	rncO	8972772	RNase III autoregulation: structure and function of rncO, theposttranscriptional "operator".	Matsunaga J, Simons EL, Simons RW;	RNA 1996;2:1228-1240.
[119]	RF00040	rne5	10817759	An evolutionarily conserved RNA stem-loop functions as a sensor thatdirects feedback regulation of RNase E gene expression.	Diwa A, Bricker AL, Jain C, Belasco JG;	Genes Dev 2000;14:1249-1260.
[120]	RF01401	rseX	18399940	Systematic deletion of Salmonella small RNA genes identifies CyaR, aconserved CRP-dependent riboregulator of OmpX synthesis.	Papenfort K, Pfeiffer V, Lucchini S, Sonawane A, Hinton JC, Vogel J;	Mol Microbiol. 2008;68:890-906.
[121]	RF01401	rseX	18725932	Deep sequencing analysis of small noncoding RNA and mRNA targetsof the global post-transcriptional regulator, Hfq.	Sittka A, Lucchini S, Papenfort K, Sharma CM, Rolle K, BinnewiesTT, Hinton JC, Vogel J;	PLoS Genet. 2008;4:e1000163.
[122]	RF00118	rydB	11445539	Identification of novel small RNAs using comparative genomics andmicroarrays.	Wassarman KM, Repoila F, Rosenow C, Storz G, Gottesman S;	Genes Dev 2001;15:1637-1651.
[123]	RF00126	ryfA	11445539	Identification of novel small RNAs using comparative genomics andmicroarrays.	Wassarman KM, Repoila F, Rosenow C, Storz G, Gottesman S;	Genes Dev 2001;15:1637-1651.
[124]	RF00126	ryfA	11553332	Computational identification of noncoding RNAs in E. coli bycomparative genomics.	Rivas E, Klein RJ, Jones TA, Eddy SR;	Curr Biol 2001;11:1369-1373.
[125]	RF01408	sraL	11448770	Novel small RNA-encoding genes in the intergenic regions ofEscherichia coli.	Argaman L, Hershberg R, Vogel J, Bejerano G, Wagner EG, Margalit H,Altuvia S;	Curr Biol 2001;11:941-950.
[126]	RF01408	sraL	11445539	Identification of novel small RNAs using comparative genomics andmicroarrays.	Wassarman KM, Repoila F, Rosenow C, Storz G, Gottesman S;	Genes Dev 2001;15:1637-1651.
[127]	RF01408	sraL	18725932	Deep sequencing analysis of small noncoding RNA and mRNA targetsof the global post-transcriptional regulator, Hfq.	Sittka A, Lucchini S, Papenfort K, Sharma CM, Rolle K, BinnewiesTT, Hinton JC, Vogel J;	PLoS Genet. 2008;4:e1000163.
[128]	RF01408	sraL	12762038	Small RNA regulators of translation: mechanisms of action andapproaches for identifying new small RNAs.	Gottesman S, Storz G, Rosenow C, Majdalani N, Repoila F,Wassarman KM	Cold Spring Harb Symp Quant Biol. 2001;66:353-362.
[129]	RF00368	sroB	14602901	RNomics in Escherichia coli detects new sRNA species and indicatesparallel transcriptional output in bacteria.	Vogel J, Bartels V, Tang TH, Churakov G, Slagter-Jager JG,Huttenhofer A, Wagner EG;	Nucleic Acids Res 2003;31:6435-6443.
[130]	RF00369	sroC	14602901	RNomics in Escherichia coli detects new sRNA species and indicatesparallel transcriptional output in bacteria.	Vogel J, Bartels V, Tang TH, Churakov G, Slagter-Jager JG,Huttenhofer A, Wagner EG;	Nucleic Acids Res 2003;31:6435-6443.
[131]	RF00370	sroD	14602901	RNomics in Escherichia coli detects new sRNA species and indicatesparallel transcriptional output in bacteria.	Vogel J, Bartels V, Tang TH, Churakov G, Slagter-Jager JG,Huttenhofer A, Wagner EG;	Nucleic Acids Res 2003;31:6435-6443.
[132]	RF00371	sroE	14602901	RNomics in Escherichia coli detects new sRNA species and indicatesparallel transcriptional output in bacteria.	Vogel J, Bartels V, Tang TH, Churakov G, Slagter-Jager JG,Huttenhofer A, Wagner EG;	Nucleic Acids Res 2003;31:6435-6443.
[133]	RF00127	t44	12202758	Transcriptome analysis of Escherichia coli using high-densityoligonucleotide probe arrays.	Tjaden B, Saxena RM, Stolyar S, Haynor DR, Kolker E, Rosenow C;	Nucleic Acids Res 2002;30:3732-3738.
[134]	RF00023	tmRNA	8972778	Phylogenetic analysis of tmRNA secondary structure.	Williams KP, Bartel DP;	RNA 1996;2:1306-1310.
[135]	RF00023	tmRNA	8990402	Probing the structure of the Escherichia coli 10Sa RNA (tmRNA).	Felden B, Himeno H, Muto A, McCutcheon JP, Atkins JF, Gesteland RF;	RNA 1997;3:89-103.
[136]	RF00023	tmRNA	11752287	The tmRNA Website: invasion by an intron.	Williams KP;	Nucleic Acids Res 2002;30:179-182.
[137]	RF00023	tmRNA	12140330	BRUCE: a program for the detection of transfer-messenger RNA genes innucleotide sequences.	Laslett D, Canback B, Andersson S;	Nucleic Acids Res 2002;30:3449-3453.
[138]	RF00023	tmRNA	12520048	tmRDB (tmRNA database).	Zwieb C, Gorodkin J, Knudsen B, Burks J, Wower J;	Nucleic Acids Res. 2003;31:446-447.
[139]	RF00080	yybP-ykoY	11448770	Novel small RNA-encoding genes in the intergenic regions ofEscherichia coli.	Argaman L, Hershberg R, Vogel J, Bejerano G, Wagner EG, Margalit H,Altuvia S;	Curr Biol 2001;11:941-950.
[140]	RF00080	yybP-ykoY	15096624	New RNA motifs suggest an expanded scope for riboswitches inbacterial genetic control.	Barrick JE, Corbino KA, Winkler WC, Nahvi A, Mandal M, Collins J, LeeM, Roth A, Sudarsan N, Jona I, Wickiser JK, Breaker RR;	Proc Natl Acad Sci U S A 2004;101:6421-6426.
[141]	RF01118	PK-G12rRNA	3116261	Evolutionary relationships amongst archaebacteria. A comparative study of 23 S ribosomal RNAs of a sulphur-dependent extreme thermophile, an extreme halophile and a thermophilic methanogen.	Leffers H, Kjems J, Ostergaard L, Larsen N, Garrett RA.	J Mol Biol. 1987 May 5;195(1):43-61
[142]	RF01118	PK-G12rRNA	3368328	A compilation of large subunit RNA sequences presented in a structural format.	Gutell R.R. & Fox G.E.	Nucleic Acids Res. 1988 16:r175-r269.
[143]	RF01118	PK-G12rRNA	9847172	Database on the structure of large subunit ribosomal RNA.	De Rijk P, Robbrecht E, de Hoog S, Caers A, Van de Peer Y, De Wachter R.	Nucleic Acids Res. 1999 Jan 1;27(1):174-178.
