# Supplementary material for: A Strand-Specific RNA–Seq Analysis of the Transcriptome of the Typhoid Bacillus Salmonella Typhi
Source: PLoS Genet. 2009 Jul 17;5(7):e1000569. doi: 10.1371/journal.pgen.1000569 (PMC2704369; doi:10.1371/journal.pgen.1000569)
Supplement: Table S4 — Ty2 genes annotated as phage genes with uniquely mapped sequenced peptides. (0.04 MB XLS) [file pgen.1000569.s010.xls]

## Sheet: Figure7_phage.txt
Supplementary table 4. Ty2 genes annotated as phage genes with uniquely mapped sequenced peptides.
Locus Tag	Start	Stop	Coding Strand	Gene	Mapped peptides	Product	Protein id	Predicted cargo
t2643	2718720	2729594	+			large repetitive protein	AAO70214.1
t2644	2729658	2731067	+			putative type I secretion protein	AAO70215.1
t2645	2731064	2733220	+			putative type I secretion protein, ATP-binding protein	AAO70216.1
t2646	2733252	2734415	+			putative type I secretion protein	AAO70217.1
t2647	2735202	2736233	+				AAO70218.1
t2647a	2736271	2737026	-					Yes
t2647b	2737014	2737895	-		9			Yes
t2648	2738152	2738724	-				AAO70219.1
t2649	2738798	2738965	-				AAO70220.1
t2650	2739295	2740029	-				AAO70221.1
t2651	2740629	2740847	+				AAO70222.1
t2652	2741030	2741434	+				AAO70223.1
t2653	2741427	2741714	+				AAO70224.1
t2654	2741707	2742162	+				AAO70225.1
t2655	2742298	2742618	+				AAO70226.1
t2656	2742633	2744966	+				AAO70227.1
t2657	2745590	2746363	-			putative reverse transcriptase	AAO70228.1
t2658	2746332	2746520	-			hypothetical protein	AAO70229.1
t2659	2746767	2746985	-			putative bacteriophage late gene regulator	AAO70230.1
t2660	2747076	2748176	-			putative bacteriophage late gene regulator	AAO70231.1
t2661	2748173	2748658	-			putative bacteriophage tail protein	AAO70232.1
t2662	2748655	2751732	-			putative bacteriophage tail protein	AAO70233.1
t2663	2751725	2751844	-			putative bacteriophage protein	AAO70234.1
t2664	2751859	2752161	-			putative phage tail protein	AAO70235.1
t2665	2752216	2752731	-			probable major tail tube protein	AAO70236.1
t2666	2752741	2753913	-			putative bacteriophage major tail sheath protein	AAO70237.1
t2667	2754056	2754628	-			putative DNA-invertase	AAO70238.1
t3400	3501128	3502180	-			probable bacteriophage integrase	AAO70923.1
t3401	3502344	3502496	-			hypothetical protein	AAO70924.1
t3402	3502576	3503145	-	cI	3	repressor protein	AAO70925.1
t3403	3503271	3503492	+			hypothetical protein	AAO70926.1
t3404	3503525	3504034	+	cII		regulatory protein cII	AAO70927.1
t3405	3504209	3504433	+			hypothetical protein	AAO70928.1
t3406	3504456	3504797	+			conserved hypothetical protein	AAO70929.1
t3407	3504865	3505098	+			hypothetical protein	AAO70930.1
t3408	3505098	3505325	+		1	hypothetical protein	AAO70931.1
t3409	3505322	3506179	+			DNA adenine methylase	AAO70932.1
t3410	3506176	3508590	+			possible endonuclease	AAO70933.1
t3411	3508744	3508932	+			hypothetical protein	AAO70934.1
t3412	3509000	3509299	-		6	possible lipoprotein	AAO70935.1	Yes
t3413	3509408	3510214	-		13	possible lipoprotein	AAO70936.1	Yes
t3414	3510900	3511814	+		1	hypothetical protein	AAO70937.1	Yes
t3415	3511811	3512551	+		19	hypothetical protein	AAO70938.1	Yes
t3416	3512586	3513623	-			probable capsid portal protein	AAO70939.1
t3417	3513623	3515389	-			terminase, ATPase subunit	AAO70940.1
t3418	3515532	3516365	+			putative capsid scaffolding protein	AAO70941.1
t3419	3516382	3517440	+		2	major capsid protein	AAO70942.1
t3420	3517444	3518094	+			terminase, endonuclease subunit	AAO70943.1
t3421	3518127	3518654	+			putative capsid completion protein	AAO70944.1
t3422	3518654	3518857	+			probable phage tail protein	AAO70945.1
t3423	3518861	3519076	+	nucE		possible secretory protein	AAO70946.1
t3424	3519096	3519569	+	nucD		putative lysozyme	AAO70947.1
t3425	3519571	3519948	+			putative membrane protein	AAO70948.1
t3426	3519945	3520373	+			putative regulatory protein	AAO70949.1
t3427	3520469	3520900	+			putative phage tail protein	AAO70950.1
t3428	3520893	3521339	+			putative phage tail protein	AAO70951.1
t3429	3521408	3521986	+			putative phage baseplate assembly protein	AAO70952.1
t3430	3521983	3522342	+			phage baseplate assembly protein	AAO70953.1
t3431	3522329	3523237	+			phage baseplate assembly protein	AAO70954.1
t3432	3523230	3523835	+			putative phage tail protein	AAO70955.1
t3433	3523832	3525346	+			probable variable tail fiber protein	AAO70956.1
t3434	3525346	3525939	+			hypothetical protein	AAO70957.1
t3435	3525911	3526351	-			conserved hypothetical protein	AAO70958.1
t3437	3526780	3527346	+	pin		DNA-invertase	AAO70959.1
t3438	3527489	3528661	+			probable major tail sheath protein	AAO70960.1
t3439	3528671	3529186	+			probable major tail tube protein	AAO70961.1
t3440	3529241	3529543	+			putative phage tail protein	AAO70962.1
t3441	3529558	3529677	+			hypothetical protein	AAO70963.1
t3442	3529670	3532747	+			hypothetical protein	AAO70964.1
t3443	3532744	3533229	+			putative phage tail protein	AAO70965.1
t3444	3533226	3534326	+			putative regulator of late gene expression	AAO70966.1
t3445	3534417	3534635	+			putative positive regulator of late gene transcription	AAO70967.1
t3447	3536217	3536675	+	tnpA		transposase	AAO70968.1
t4293	4457565	4457942	+			hypothetical protein	AAO71750.1
t4294	4458029	4458247	-			putative positive regulator of late gene transcription	AAO71751.1
t4295	4458315	4459415	-			putative regulator of late gene expression	AAO71752.1
t4296	4459412	4459897	-			putative phage tail protein	AAO71753.1
t4297	4459897	4462677	-			hypothetical protein	AAO71754.1
t4298	4462670	4462789	-			hypothetical protein	AAO71755.1
t4299	4462804	4463106	-			putative phage tail protein	AAO71756.1
t4300	4463161	4463676	-			probable major tail tube protein	AAO71757.1
t4301	4463686	4464858	-			probable major tail sheath protein	AAO71758.1
t4303	4465393	4466115	+	sopE	7	invasion-associated secreted protein.	AAO71759.1	Yes
t4304	4466313	4466720	-			putative phage tail fiber protein	AAO71760.1
t4305	4466727	4468346	-			probable phage tail fiber protein	AAO71761.1
t4306	4468343	4468948	-			putative phage tail protein	AAO71762.1
t4307	4468941	4469849	-			probable phage baseplate assembly protein	AAO71763.1
t4308	4469836	4470195	-			phage baseplate assembly protein	AAO71764.1
t4309	4470192	4470770	-			putative phage baseplate assembly protein	AAO71765.1
t4310	4470839	4471285	-			putative phage tail completion protein	AAO71766.1
t4312	4471805	4472230	-			putative regulatory protein	AAO71767.1
t4313	4472230	4472607	-			putative membrane protein	AAO71768.1
t4314	4472612	4473082	-	nucD		putative lysozyme	AAO71769.1
t4315	4473102	4473317	-	nucE		possible secretion protein	AAO71770.1
t4316	4473321	4473524	-			putative phage tail protein	AAO71771.1
t4317	4473524	4473988	-			putative capsid completion protein	AAO71772.1
t4318	4474082	4474732	-			putative phage terminase	AAO71773.1
t4319	4474736	4475800	-		3	putative major capsid protein	AAO71774.1
t4320	4475817	4476650	-		1	putative capsid protein	AAO71775.1
t4322	4476793	4478559	+			probable terminase subunit	AAO71776.1
t4321	4478556	4479602	+			probable capsid portal protein	AAO71777.1
t4323	4479651	4480346	-		1	hypothetical protein	AAO71778.1	Yes
t4324	4480366	4481430	-			hypothetical protein	AAO71779.1	Yes
t4325	4481427	4482491	-		1	hypothetical protein	AAO71780.1	Yes
t4326	4482501	4482719	-			hypothetical protein	AAO71781.1
t4328	4483416	4485824	-			conserved hypothetical protein	AAO71782.1
t4329	4485815	4486675	-			DNA adenine methylase	AAO71783.1
t4330	4486672	4487256	-			putative exonuclease	AAO71784.1
t4331	4487253	4487480	-		1	hypothetical protein	AAO71785.1
t4332	4487480	4487713	-		1	hypothetical protein	AAO71786.1
t4333	4487781	4488122	-			conserved hypothetical protein	AAO71787.1
t4334	4488086	4488286	-			hypothetical protein	AAO71788.1
t4335	4488294	4488803	-	cII		phage regulatory protein	AAO71789.1
t4336	4488836	4489078	-	apl		phage regulatory protein	AAO71790.1
t4337	4489195	4489827	+	cI	2	phage repressor protein cI	AAO71791.1
t4338	4489831	4490856	+			phage integrase	AAO71792.1
t4518	4666742	4668007	+			integrase	AAO71963.1
t4519	4668070	4669146	-			protein kinase	AAO71964.1	Yes
t4520	4669143	4670216	-			protein kinase	AAO71965.1	Yes
t4521	4670191	4671354	-		2	hypothetical protein	AAO71966.1	Yes
t4522	4671630	4672196	-			phage polarity suppression protein	AAO71967.1
t4523	4672212	4672451	-			bacteriophage gene regulatory protein	AAO71968.1
t4524	4672455	4673315	-			putative phage capsid protein	AAO71969.1
t4525	4673738	4674061	+			phage DNA binding protein	AAO71970.1
t4526	4674162	4674545	+	cI		phage immunity repressor protein	AAO71971.1
t4527	4674542	4674769	+			hypothetical protein	AAO71972.1
t4528	4674766	4675086	+			hypothetical P4 phage protein	AAO71973.1
Locus tag	Ty2 annotation tag
Start	Ty2 start codon
Stop	Ty2 Stop codon
Gene	Annotated gene name
Mapped peptides	Number of uniquely mapped peptides (FDR><0.076)
Product	Gene product
Protein ID	Accession number for predicted protein
Predicted cargo	Gene with differing GC content predicted to be phage cargo [9]
